# Supplementary material for: Identification and characterization of a core set of ROS wave‐associated transcripts involved in the systemic acquired acclimation response of Arabidopsis to excess light
Source: Plant J. 2019 Jan 30;98(1):126–41. doi: 10.1111/tpj.14205 (PMC6850305; doi:10.1111/tpj.14205)
Supplement: Supplementary file 2 — Table S1. Transcripts significantly elevated in their expression in local leaves in response to light stress. Table S2. Transcripts significantly elevated in their expression in systemic leaves in response to light stress treatment applied to a local leaf. Table S3. List of overlapping transcripts between the transcriptomics response of local and systemic leaves to light stress applied to a local leaf. Table S4. Gene ontology of overlapping transcripts between the transcriptomics response of local and systemic leaves to light stress. Table S5. Transcripts significantly elevated in their expression in local leaves of rbohD plants in response to light stress. Table S6. Transcripts significantly elevated in their expression in systemic leaves of rbohD plants in response to the light stress treatment applied to a local leaf. Table S7. List of overlapping transcripts between the transcriptomics response of local and systemic leaves of rbohD plants to light stress applied to a local leaf. Table S8. Transcripts significantly elevated in their expression in systemic leaves of wild type plants, but not in systemic leaves of rbohD plants. Table S9. Gene ontology of transcripts significantly elevated in their expression in systemic leaves of wild type plants, but not in systemic leaves of rbohD plants. Table S10. Transcripts significantly elevated in their expression in seedlings in response to the external application of H2O2. Table S11. List of rbohD‐dependent systemic transcripts that are also significantly elevated in their expression in response to the external application of H2O2. Table S12. List of transcripts suppressed in their local expression by DPI. Table S13. List of transcripts suppressed in their systemic expression by DPI. Table S14. Summary statistics reading for the sequencing performed. Table S15. Summary hypergeometric testing for the different Venn diagrams. [file TPJ-98-126-s002.xlsx]

## Sheet: Supplemental_table1
Supplemental Table S1 – Transcripts significantly elevated in their expression in local leaves in response to light stress.
gene_id	FoldChange_2min	FoldChange_4min	FoldChange_8min	Mean_normalized_count_0min	Mean_normalized_count_2min	Mean_normalized_count_4min	Mean_normalized_count_8min	Gene_description
AT1G71000	2.33139	149.856	1605.98	0.288634	0.67292	43.2537	463.542	Chaperone DnaJ-domain superfamily protein;(source:Araport11)
AT4G25200	0.48134	25.4939	310.685	6.51359	3.13525	166.057	2023.68	AtHSP23.6-mito mRNA, nuclear gene encoding mitochondrial
AT1G53540	0.65577	15.4693	278.647	13.1024	8.59217	202.685	3650.95	HSP20-like chaperones superfamily protein;(source:Araport11)
AT4G10250	1	11.1391	277.651	0.9	0.9	10.0252	249.886	Columbia endomembrane-localized small heat shock protein
AT4G27670	1	7.82399	191.436	0.9	0.9	7.04159	172.293	Encodes Hsp21, a chloroplast located small heat shock protein. A structure model of Hsp21, obtained by homology modeling, single-particle electron microscopy, and lysine-specific chemical crosslinking, shows that the Hsp21 subunits are arranged in two hexameric discs, rotated by 25 degree in relation to each other.
AT2G46240	1.31473	6.48359	168.839	81.5812	107.257	528.939	13774.1	A member of Arabidopsis BAG (Bcl-2-associated athanogene) proteins, plant homologs of mammalian regulators of apoptosis. Expression of BAG6 in leaves was strongly induced by heat stress. Knockout mutants exhibited enhanced susceptibility to fungal pathogen Botrytis cinerea. Plant BAG proteins are multi-functional and remarkably similar to their animal counterparts, as they regulate apoptotic-like…
AT1G01310	59.5151	113.314	143.405	0.590846	35.1642	66.9509	84.7304	CAP (Cysteine-rich secretory proteins, Antigen 5, and Pathogenesis-related 1 protein) superfamily protein;(source:Araport11)
AT1G59860	3.99083	35.254	106.213	106.843	426.391	3766.63	11348.1	HSP20-like chaperones superfamily protein;(source:Araport11)
AT4G04025	3.87693	37.9836	99.0665	1.81327	7.02991	68.8744	179.634	transcription repressor;(source:Araport11)
AT5G37670	2.78023	17.5459	93.7024	21.8827	60.8389	383.952	2050.46	HSP20-like chaperones superfamily protein;(source:Araport11)
AT1G52560	1.09396	7.30162	92.7148	2.53365	2.77171	18.4998	234.907	HSP20-like chaperones superfamily protein;(source:Araport11)
AT5G54165	5.63574	22.9426	84.4576	3.23	18.2034	74.1046	272.798	Avr9/Cf-9 rapidly elicited protein;(source:Araport11)
AT1G30060	1	3.16501	80.6761	0.9	0.9	2.84851	72.6085	COP1-interacting protein-like protein;(source:Araport11)
AT4G25490	3.42222	5.59493	76.8014	0.604423	2.06847	3.3817	46.4205	Transcriptional activator that binds to the DRE/CRT regulatory element and induces COR (cold-regulated) gene expression increasing plant freezing tolerance. It encodes a member of the DREB subfamily A-1 of ERF/AP2 transcription factor family (CBF1). The protein contains one AP2 domain. There are six members in this subfamily, including CBF1, CBF2, and CBF3. This gene is involved in response to lo…
AT5G05410	4.16593	11.2302	75.505	24.589	102.436	276.139	1856.59	Encodes a transcription factor that specifically binds to DRE/CRT cis elements (responsive to drought and low-temperature stress). Belongs to the DREB subfamily A-2 of ERF/AP2 transcription factor family (DREB2A). There are eight members in this subfamily including DREB2B. The protein contains one AP2 domain. Overexpression of transcriptional activation domain of DREB2A resulted in significant dr…
AT3G63350	0.370254	1.17415	67.9827	0.9	0.333228	1.05674	61.1844	member of Heat Stress Transcription Factor (Hsf) family
AT1G50745	5.97484	10.4694	63.1191	1.56225	9.33419	16.3558	98.6078	plant mobile domain protein;(source:Araport11)
AT3G16040	1.12513	18.7412	61.4497	0.9	1.01261	16.8671	55.3047	Translation machinery associated TMA7;(source:Araport11)
AT4G13395	3.071	10.5919	59.2064	1.85088	5.68407	19.6045	109.584	ROTUNDIFOLIA like 12;(source:Araport11)
AT1G06030	1.11076	14.2678	58.3888	0.9	0.999685	12.8411	52.5499	Encodes a member of the fructokinase gene family. Nomenclature according to Riggs 2017 has been adopted for the family by the community (personal communication, Boernke, Callis, Granot, Boernke, and Smeekens).
AT5G49920	3.81551	17.2733	55.5215	3.30834	12.623	57.1459	183.684	Octicosapeptide/Phox/Bem1p family protein;(source:Araport11)
AT5G12030	0.691054	7.06303	48.1661	95.7308	66.1552	676.15	4610.98	Encodes a cytosolic small heat shock protein with chaperone activity that is induced by heat and osmotic stress and is also expressed late in seed development.
AT1G03070	0.896749	4.06798	47.3148	9.30632	8.34543	37.8579	440.327	Bax inhibitor-1 family protein;(source:Araport11)
AT5G25450	1.68012	8.06271	46.0915	26.6077	44.7042	214.531	1226.39	Cytochrome bd ubiquinol oxidase, 14kDa subunit;(source:Araport11)
AT1G30050	1	0.408351	45.8794	0.9	0.9	0.367516	41.2915	tropomyosin;(source:Araport11)
AT2G29500	0.610695	7.80601	43.9512	141.717	86.5461	1106.25	6228.65	HSP20-like chaperones superfamily protein;(source:Araport11)
AT3G51910	2.33522	4.45704	43.5237	53.3979	124.696	237.996	2324.08	member of Heat Stress Transcription Factor (Hsf) family The mRNA is cell-to-cell mobile.
AT3G17620	3.11813	6.2908	43.0093	0.288634	0.9	1.81574	12.414	F-box and associated interaction domains-containing protein;(source:Araport11)
AT3G46230	0.352178	4.2798	42.2395	9.9898	3.51819	42.7543	421.964	member of the class I small heat-shock protein (sHSP) family, which accounts for the majority of sHSPs in maturing seeds
AT3G25240	0.370254	0.826372	40.7363	0.9	0.333228	0.743735	36.6627	sulfate/thiosulfate import ATP-binding protein, putative (DUF506);(source:Araport11)
AT1G21550	1.96925	7.80639	40.215	27.3312	53.8219	213.358	1099.13	Calcium-binding EF-hand family protein;(source:Araport11)
AT5G09610	0.189446	0.422827	37.6493	1.75896	0.333228	0.743735	66.2236	Encodes a member of the Arabidopsis Pumilio (APUM) proteins containing PUF domain (eight repeats of approximately 36 amino acids each). PUF proteins regulate both mRNA stability and translation through sequence-specific binding to the 3' UTR of target mRNA transcripts.
AT1G61120	29.1236	106.689	36.6486	0.288634	8.40607	30.7941	10.578	Encodes a geranyllinalool synthase that produces a precursor to TMTT, a volatile plant defense C16-homoterpene. GES transcript levels rise in response to alamethicin, a fungal peptide mixture that damages membranes. This transcriptional response is blocked in JA biosynthetic and JA signaling mutants, but GES transcript levels still rise in response to alamethicin in mutants with salicylic acid an…
AT3G10020	1.5699	12.1542	36.2898	170.875	268.256	2076.85	6201.01	plant/protein;(source:Araport11)
AT5G58780	2.62133	11.5218	36.2545	4.2014	11.0133	48.4077	152.32	Encodes a novel Z,E-mixed heptaprenyl diphosphate (Z,E-HepPP) synthase, which may be responsible for short-chain betulaprenols. It catalyzes the formation of C 35 short-chain polyisoprenoids in which the optimal allylic substrate was E,E-FPP. It may have a role in response to cold stress in root.
AT1G54050	1.92228	10.8875	36.1081	277.517	533.466	3021.47	10020.6	HSP20-like chaperones superfamily protein;(source:Araport11)
AT5G12020	0.894367	6.38957	35.3239	124.348	111.213	794.529	4392.45	17.6 kDa class II heat shock protein;(source:Araport11)
AT1G59865	2.39976	13.7871	34.5552	5.30163	12.7226	73.094	183.199	transmembrane protein;(source:Araport11)
AT1G16030	0.93112	2.70931	34.5492	87.8918	81.8379	238.126	3036.6	heat shock protein 70B;(source:Araport11)
AT3G16050	1.64824	6.49534	33.3864	129.149	212.869	838.868	4311.83	Encodes a protein with pyridoxal phosphate synthase activity whose transcripts were detected mostly in roots and accumulate during senescence. The protein was found in very low abundance, which prevented a specific localisation.
AT5G59820	3.9792	4.75232	29.9918	18.8132	74.8615	89.4062	564.241	Encodes a zinc finger protein involved in high light and cold acclimation. Overexpression of this putative transcription factor increases the expression level of 9 cold-responsive genes and represses the expression level of 15 cold-responsive genes, including CBF genes. Also, lines overexpressing this gene exhibits a small but reproducible increase in freeze tolerance. Because of the repression o…
AT1G10980	2.23589	12.7992	29.2383	0.9	2.0123	11.5193	26.3145	Lung seven transmembrane receptor family protein;(source:Araport11)
AT2G26150	0.955294	8.23058	26.1896	677.902	647.596	5579.52	17754	member of Heat Stress Transcription Factor (Hsf) family. Involved in response to misfolded protein accumulation in the cytosol. Regulated by alternative splicing and non-sense-mediated decay.
AT5G45630	3.02371	3.59414	26.0177	11.8664	35.8806	42.6496	308.737	senescence regulator (Protein of unknown function, DUF584);(source:Araport11)
AT2G40580	1.30432	18.0599	25.9164	0.288634	0.376472	5.21271	7.48036	Protein kinase superfamily protein;(source:Araport11)
AT1G12890	12.1891	13.802	25.7149	0.288634	3.51819	3.98373	7.42222	encodes a member of the ERF (ethylene response factor) subfamily B-1 of ERF/AP2 transcription factor family. The protein contains one AP2 domain. There are 15 members in this subfamily including ATERF-3, ATERF-4, ATERF-7, and leafy petiole.
AT1G74930	0.49399	3.73619	25.6963	5.6853	2.80849	21.2414	146.091	encodes a member of the DREB subfamily A-5 of ERF/AP2 transcription factor family. The protein contains one AP2 domain. There are 15 members in this subfamily including RAP2.1, RAP2.9 and RAP2.10. The mRNA is cell-to-cell mobile.
AT2G32120	0.514825	3.01042	24.0726	173.066	89.099	521.002	4166.16	heat-shock protein 70T-2;(source:Araport11)
AT4G27654	1	1.30496	23.886	0.9	0.9	1.17447	21.4974	transmembrane protein;(source:Araport11)
AT2G23945	9.43621	14.398	23.5397	0.302211	2.85173	4.35125	7.11397	Eukaryotic aspartyl protease family protein;(source:Araport11)
AT2G24285	1.17689	17.9769	22.9934	0.288634	0.339692	5.18874	6.63668	zinc finger, C3HC4 type (RING finger) family protein;(source:Araport11)
AT3G15860	22.982	29.6798	22.9278	0.604423	13.8908	17.9391	13.8581	plant self-incompatibility protein S1 family protein;(source:Araport11)
AT1G07400	0.732311	3.44597	22.8018	277.613	203.299	956.646	6330.09	HSP20-like chaperones superfamily protein;(source:Araport11)
AT4G12810	0.747689	16.278	22.4529	0.9	0.67292	14.6502	20.2076	KIB1 contains an F-box domain at the N-terminal region and three kelch repeats at the C-terminal region. It is expressed ubiquitously and accumulates in the nucleolus and to a lesser extent in the cytoplasm.
AT3G09640	0.659509	2.01545	22.2827	1.14167	0.752944	2.30099	25.4395	Encodes a cytosolic ascorbate peroxidase APX2. Ascorbate peroxidases are enzymes that scavenge hydrogen peroxide in plant cells. Eight types of APX have been described for Arabidopsis: three cytosolic (APX1, APX2, APX6), two chloroplastic types (stromal sAPX, thylakoid tAPX), and three microsomal (APX3, APX4, APX5) isoforms.
AT3G55810	2.36975	19.6807	21.8263	0.302211	0.716164	5.94774	6.59615	Pyruvate kinase family protein;(source:Araport11)
AT1G27730	4.16163	3.7331	21.7313	82.1983	342.079	306.855	1786.28	Related to Cys2/His2-type zinc-finger proteins found in higher plants. Compensated for a subset of calcineurin deficiency in yeast. Salt tolerance produced by ZAT10 appeared to be partially dependent on ENA1/PMR2, a P-type ATPase required for Li and Na efflux in yeast. The protein is localized to the nucleus, acts as a transcriptional repressor and is responsive to chitin oligomers. Also involved…
AT4G26200	11.9118	3.85003	20.8944	0.288634	3.43816	1.11125	6.03086	Member of a family of proteins in Arabidopsis that encode 1-Amino-cyclopropane-1-carboxylate synthase, an enzyme involved in ethylene biosynthesis. Not expressed in response to IAA.
AT4G09130	5.86351	10.8003	20.6024	0.302211	1.77202	3.26397	6.22629	RING/U-box superfamily protein;(source:Araport11)
AT5G20370	3.35068	13.384	19.8975	0.302211	1.01261	4.04481	6.01324	serine-rich protein-like protein;(source:Araport11)
AT5G10695	0.597536	1.52513	19.8641	1.74538	1.04293	2.66194	34.6705	methionyl-tRNA synthetase;(source:Araport11)
AT5G59720	0.947363	2.58628	19.2972	14.3224	13.5685	37.0419	276.383	encodes a low molecular weight heat shock protein that contains the heat shock element in the promoter region. Expression is induced in response to heat shock.
AT4G12400	0.478222	3.09088	17.6105	773.565	369.936	2391	13622.9	Encodes one of the 36 carboxylate clamp (CC)-tetratricopeptide repeat (TPR) proteins (Prasad 2010, Pubmed ID: 20856808) with potential to interact with Hsp90/Hsp70 as co-chaperones.
AT1G27080	1.49538	4.96553	17.5196	0.9	1.34584	4.46898	15.7676	Encodes a protein with low-affinity nitrate transporter activity that is expressed in the vascular tissue of the funiculus and the silique. This plasma membrane-localized enzyme is predicted to have 12 transmembrane domains. Plants lacking NRT1.6 have reduced levels of nitrate in their seeds and have increased levels of early embryonic developmental defects and seed abortion.
AT1G32880	7.92569	11.4083	17.2073	0.604423	4.79047	6.89545	10.4005	ARM repeat superfamily protein;(source:Araport11)
AT5G35320	1.4331	5.39543	16.648	358.638	513.966	1935.01	5970.62	DBH-like monooxygenase;(source:Araport11)
AT5G61600	3.23133	3.13884	16.6062	38.2917	123.733	120.192	635.882	encodes a member of the ERF (ethylene response factor) subfamily B-3 of ERF/AP2 transcription factor family. The protein contains one AP2 domain. There are 18 members in this subfamily including ATERF-1, ATERF-2, AND ATERF-5.
AT5G52390	35.5859	16.4286	15.935	0.380558	13.5425	6.25204	6.06419	PAR1 protein;(source:Araport11)
AT4G15250	4.835	5.20638	15.8355	0.288634	1.39555	1.50274	4.57068	B-box type zinc finger protein with CCT domain-containing protein;(source:Araport11)
AT1G05203	2.70919	26.4123	15.3958	0.761115	2.06201	20.1028	11.718	Natural antisense transcript overlaps with AT1G15810;(source:Araport11)
AT1G74310	0.699567	1.29341	15.2344	1701.01	1189.97	2200.11	25914	Encodes ClpB1, which belongs to the Casein lytic proteinase/heat shock protein 100 (Clp/Hsp100) family. Involved in refolding of proteins which form aggregates under heat stress. Also known as AtHsp101. AtHsp101 is a cytosolic heat shock protein required for acclimation to high temperature.
AT1G65970	26.2899	17.2198	15.2114	0.302211	7.94511	5.20401	4.59706	thioredoxin-dependent peroxidase 2
AT1G09157	3.64691	14.2628	15.1703	0.577269	2.10525	8.23346	8.75735	transmembrane protein, putative (DUF679);(source:Araport11)
AT5G51440	0.371107	2.57068	14.6198	164.675	61.1119	423.326	2407.51	HSP20-like chaperones superfamily protein;(source:Araport11)
AT3G24500	2.00538	5.0868	14.524	482.986	968.57	2456.85	7014.87	One of three genes in A. thaliana encoding multiprotein bridging factor 1, a highly conserved transcriptional coactivator. May serve as a bridging factor between a bZIP factor and TBP. Its expression is specifically elevated in response to pathogen infection, salinity, drought, heat, hydrogen peroxide, and application of abscisic acid or salicylic acid. Constitutive expression enhances the tolera…
AT1G21340	1.88014	2.4789	14.4469	0.893057	1.67907	2.2138	12.9019	Dof-type zinc finger DNA-binding family protein;(source:Araport11)
AT2G20560	0.88032	4.45063	14.4243	693.176	610.217	3085.07	9998.57	DNAJ heat shock family protein;(source:Araport11)
AT4G24415	0.88297	1.67232	14.0251	2.37696	2.09879	3.97503	33.3372	Encodes a microRNA that targets AGL16. MicroRNAs are regulatory RNAs with a mature length of ~21-nucleotides that are processed from hairpin precursors by Dicer-like enzymes. MicroRNAs can negatively regulate gene expression by attenuating translation or by directing mRNA cleavage. Mature sequence: UAGACCAUUUGUGAGAAGGGA
AT4G25470	3.36648	2.68789	14.0048	16.1862	54.4904	43.5066	226.684	Encodes a member of the DREB subfamily A-1 of ERF/AP2 transcription factor family (CBF2). The protein contains one AP2 domain. There are six members in this subfamily, including CBF1, CBF2, and CBF3. This gene is involved in response to low temperature, abscisic acid, and circadian rhythm. Overexpressing this gene leads to increased freeze tolerance and induces the expression level of 85 cold-ind…
AT2G05060	1.54343	14.8942	13.8792	0.9	1.38908	13.4048	12.4913	Protein kinase superfamily protein;(source:Araport11)
AT1G74480	3.07249	20.1034	13.6519	0.9	2.76524	18.093	12.2868	RWP-RK domain-containing protein;(source:Araport11)
AT1G07135	4.30263	2.0268	13.5936	32.2683	138.839	65.4014	438.642	glycine-rich protein;(source:Araport11)
AT1G50390	3.74678	1.99446	13.3018	0.380558	1.42586	0.759005	5.06212	pfkB-like carbohydrate kinase family protein;(source:Araport11)
AT3G22620	4.64039	15.2642	13.1563	0.288634	1.33938	4.40576	3.79737	Bifunctional inhibitor/lipid-transfer protein/seed storage 2S albumin superfamily protein;(source:Araport11)
AT5G63225	18.0288	2.62964	12.6197	0.288634	5.20372	0.759005	3.64247	glycosyl hydrolase family protein 17
AT5G58050	0.589416	1.89896	12.603	1.14167	0.67292	2.16799	14.3885	Encodes a member of the glycerophosphodiester phosphodiesterase like (GDPD-like) family.
AT4G24410	0.701357	1.20765	12.008	1.54867	1.08617	1.87026	18.5965	hypothetical protein;(source:Araport11)
AT5G20240	1.18487	2.46098	11.8895	0.604423	0.716164	1.48747	7.18626	Floral homeotic gene encoding a MADS domain transcription factor. Required for the specification of petal and stamen identities.
AT3G25190	11.8887	9.81177	11.4828	0.380558	4.52433	3.73395	4.36986	The gene encodes nodulin-like21 whose transcript abundance was repressed under conditions of Fe-deficient growth.
AT1G22110	4.83981	2.51151	11.435	0.302211	1.46264	0.759005	3.4558	structural constituent of ribosome;(source:Araport11)
AT3G49130	5.05455	12.4471	11.3867	0.682769	3.45109	8.49852	7.77446	SWAP (Suppressor-of-White-APricot)/surp RNA-binding domain-containing protein;(source:Araport11)
AT1G76650	9.22929	4.27878	11.3576	1.6406	15.1415	7.01975	18.6333	calmodulin-like 38;(source:Araport11)
AT5G45440	2.74832	9.82365	11.328	3.70177	10.1736	36.3648	41.9338	P-loop containing nucleoside triphosphate hydrolases superfamily protein;(source:Araport11)
AT4G23493	0.75077	2.19962	10.5591	14.9805	11.2469	32.9513	158.18	hypothetical protein;(source:Araport11)
AT1G48020	4.73216	9.99156	10.462	1.85088	8.75868	18.4932	19.3639	Pectin methylesterase inhibitor AtPMEI1. Inactivates AtPPME1 in vitro. Localized to pollen tube cell tip.
AT3G01925	1	0.826372	10.3333	0.9	0.9	0.743735	9.29998	Natural antisense transcript overlaps with AT3G07080;(source:Araport11)
AT1G29680	3.07393	15.7278	10.2901	0.682769	2.09879	10.7384	7.02573	histone acetyltransferase (DUF1264);(source:Araport11)
AT4G26930	0.892617	1.89133	10.0065	0.380558	0.339692	0.719762	3.80804	Encodes a putative transcription factor (MYB97).
AT5G13620	1	5.75559	9.88505	0.9	0.9	5.18004	8.89654	hypothetical protein;(source:Araport11)
AT1G14200	1.56336	6.40293	9.87105	513.539	802.845	3288.15	5069.17	RING/U-box superfamily protein;(source:Araport11)
AT3G12775	1.58429	9.98196	9.79885	0.9	1.42586	8.98377	8.81897	ubiquitin-conjugating enzyme family protein;(source:Araport11)
AT1G26800	0.746546	5.55964	9.678	355.448	265.358	1976.16	3440.03	RING/U-box superfamily protein;(source:Araport11)
AT1G30070	0.593462	2.33012	9.55175	569.802	338.156	1327.71	5442.6	SGS domain-containing protein;(source:Araport11)
AT3G08970	1.31477	1.41624	9.41563	185.712	244.169	263.013	1748.6	J domain protein localized in ER lumen. Can compensate for the growth defect in jem1 scj1 mutant yeast. Also shows similarity to HSP40 proteins and is induced by heat stress. At high temperatures, mutant alleles are not transmitted through the pollen due to defects in pollen tube growth.
AT3G09870	3.05134	3.18455	9.39106	1.95638	5.96959	6.23021	18.3725	SAUR-like auxin-responsive protein family;(source:Araport11)
AT1G75470	1	16.2016	9.38376	0.9	0.9	14.5814	8.44538	Member of a family of proteins related to PUP1, a purine transporter. May be involved in the transport of purine and purine derivatives such as cytokinins, across the plasma membrane.
AT5G40990	19.5299	8.69718	9.32125	0.380558	7.43224	3.30978	3.54727	Component of plant resistance. Contains lipase signature motif and GDSL domain. Directly interferes with the fungal infection process by acting on fungal cell walls through its action as a antimicrobial compound. Critical component for both local and systemic resistance responses in the incompatible interaction with Alternaria brassicicola in the ethylene-dependent pathway.
AT1G19040	12.3594	12.4623	9.29464	0.590846	7.3025	7.36329	5.4917	NAC (No Apical Meristem) domain transcriptional regulator superfamily protein;(source:Araport11)
AT3G17980	1.5332	2.62536	9.28793	1.56225	2.39523	4.10146	14.5101	Calcium-dependent lipid-binding (CaLB domain) family protein;(source:Araport11)
AT5G52170	4.9448	7.71917	9.1656	0.971403	4.80339	7.49843	8.90349	Encodes a homeobox-leucine zipper family protein belonging to the HD-ZIP IV family.
AT2G23210	2.35735	2.05027	9.08229	0.893057	2.10525	1.83101	8.111	UDP-Glycosyltransferase superfamily protein;(source:Araport11)
AT4G29340	0.635258	0.740741	9.03917	4.97609	3.16111	3.686	44.9798	Profilin is a low-molecular weight, actin monomer-binding protein that regulates the organization of actin cytoskeleton in eukaryotes, including higher plants. PRF4 and PRF5 are late pollen-specific and are not detectable in other cell types of the plant body including microspores and root hairs. Immunocytochemical studies at the subcellular level reveal that both the constitutive and pollen-spec…
AT5G47600	1	1.97389	9.01995	0.9	0.9	1.7765	8.11795	HSP20-like chaperones superfamily protein;(source:Araport11)
AT3G09430	4.4027	3.84813	9.01238	1.44388	6.35699	5.55625	13.0128	peptide transporter family protein;(source:Araport11)
AT1G66090	2.90814	1.64333	9.0042	195.117	567.428	320.642	1756.88	Disease resistance protein (TIR-NBS class);(source:Araport11)
AT5G04340	2.11438	1.81545	8.95166	85.3933	180.554	155.027	764.412	putative c2h2 zinc finger transcription factor mRNA,
AT3G01840	4.53404	2.72641	8.75873	1.35196	6.12984	3.686	11.8415	Encodes a putative LysM-containing receptor-like kinase. Induction of chitin-responsive genes by chitin treatment is not blocked in the mutant. Based on protein sequence alignment analysis, it was determined to be a pseudo kinase since lack of the ATP-binding P-loop in the kinase domain.
AT1G50750	2.96936	2.77115	8.49695	4.29261	12.7463	11.8955	36.4741	aminotransferase-like, mobile domain protein;(source:Araport11)
AT1G13520	32.7662	6.61564	8.48828	0.288634	9.45746	1.9095	2.45001	hypothetical protein (DUF1262);(source:Araport11)
AT3G17611	2.4513	2.32481	8.37345	247.539	606.792	575.481	2072.76	RHOMBOID-like protein 14;(source:Araport11)
AT2G45360	1.12513	0.869976	8.31951	0.9	1.01261	0.782979	7.48756	ankyrin repeat/KH domain protein (DUF1442);(source:Araport11)
AT5G03990	1.31839	2.41436	8.2964	206.019	271.613	497.403	1709.21	FK506-binding-like protein;(source:Araport11)
AT1G35140	5.24743	4.8117	8.26771	4.85942	25.4995	23.3821	40.1763	EXL1 is involved in the C-starvation response. Phenotypic changes of an exl1 loss of function mutant became evident only under corresponding experimental conditions. For example, the mutant showed diminished biomass production in a short-day/low light growth regime, impaired survival during extended night, and impaired survival of anoxia stress.
AT1G67360	1.71804	2.64585	7.83223	1111.08	1908.89	2939.76	8702.26	Encodes a small rubber particle protein homolog. Plays dual roles as positive factors for tissue growth and development and in drought stress responses.
AT3G50800	2.43467	2.4712	7.82227	18.8637	45.9267	46.6159	147.557	hypothetical protein;(source:Araport11)
AT5G13990	4.87071	3.20151	7.8068	1.27361	6.2034	4.07749	9.94285	A member of EXO70 gene family, putative exocyst subunits, conserved in land plants. Arabidopsis thaliana contains 23 putative EXO70 genes, which can be classified into eight clusters on the phylogenetic tree. This particular member is expressed in pollen and is involved in pollen tube elongation. Found in the cytoplasm and surprisingly, not found in the plasma membrane and is not found to colocal…
AT3G04200	7.61386	4.49423	7.66383	0.9	6.85247	4.04481	6.89745	RmlC-like cupins superfamily protein;(source:Araport11)
AT2G33260	2.12735	3.19163	7.62252	2.30979	4.91373	7.372	17.6064	Tryptophan/tyrosine permease;(source:Araport11)
AT3G49340	24.5463	6.06158	7.61176	1.6406	40.2706	9.94461	12.4878	Cysteine proteinases superfamily protein;(source:Araport11)
AT1G66080	0.798738	2.60542	7.58447	298.822	238.681	778.557	2266.41	hikeshi-like protein;(source:Araport11)
AT1G59218	4.60143	2.06363	7.51718	0.682769	3.14171	1.40898	5.1325	Disease resistance protein (CC-NBS-LRR class) family;(source:Araport11)
AT5G05725	6.83967	8.30495	7.468	0.9	6.1557	7.47446	6.7212	None;(source:Araport11)
AT5G62780	1	4.10522	7.41911	0.9	0.9	3.6947	6.6772	Chaperone DnaJ-domain superfamily protein;(source:Araport11)
AT3G02205	0.894107	3.65119	7.29544	3.87204	3.46201	14.1375	28.2482	None;(source:Araport11)
AT1G61340	1.50195	1.54991	7.23812	30.391	45.6457	47.1033	219.974	Encodes a F-box protein induced by various biotic or abiotic stress.
AT1G10970	1.9633	5.39253	7.08791	72.0415	141.439	388.486	510.624	A member of Zrt- and Irt-related protein (ZIP) family. transcript is induced in response to zinc deficiency in the root and shoot. Expression is regulated by copper, but response to copper deficiency is detected only after three weeks of deficiency.
AT4G29780	1.81725	1.426	6.967	70.4729	128.067	100.494	490.985	nuclease;(source:Araport11)
AT4G27652	2.49522	2.01553	6.94587	87.7589	218.978	176.881	609.562	hypothetical protein;(source:Araport11)
AT1G67365	2.37033	2.15008	6.91377	20.1644	47.7964	43.3552	139.412	Potential natural antisense gene, locus overlaps with AT1G67370
AT2G21910	11.5626	6.2679	6.88308	0.302211	3.49433	1.89423	2.08014	member of CYP96A
AT5G52640	0.634582	1.32628	6.86144	3402.33	2159.06	4512.44	23344.9	Encodes a cytosolic heat shock protein AtHSP90.1. AtHSP90.1 interacts with disease resistance signaling components SGT1b and RAR1 and is required for RPS2-mediated resistance. The mRNA is cell-to-cell mobile.
AT3G28210	2.52905	1.76502	6.84912	20.1804	51.0373	35.6188	138.218	Encodes a putative zinc finger protein (PMZ).
AT1G32920	2.09163	1.83955	6.76432	46.5764	97.4205	85.6796	315.058	hypothetical protein;(source:Araport11)
AT5G02930	1.17317	7.78276	6.67338	0.9	1.05586	7.00448	6.00604	F-box/RNI-like superfamily protein;(source:Araport11)
AT4G21320	0.87168	1.82236	6.66407	75.206	65.5556	137.052	501.178	Encodes heat-stress-associated 32-kD protein. Up-regulated by heat shock. Thermotolerance in a knockout mutant was compromised following a long recovery period (> 24 h) after acclimation heat shock treatment.
AT5G64310	1.08148	1.40145	6.63259	81.4679	88.1059	114.173	540.343	Encodes arabinogalactan-protein (AGP1). The mRNA is cell-to-cell mobile.
AT1G60190	1.50143	1.69768	6.50353	129.796	194.88	220.353	844.133	Encodes PUB19, a plant U-box armadillo repeat protein. Involved in salt inhibition of germination together with PUB18. The mRNA is cell-to-cell mobile.
AT5G02780	14.7117	6.55906	6.37477	1.19527	17.5845	7.83984	7.61956	Encodes a member of the lambda family of glutathione transferases. It has thiol transferase activity and self S-glutathionylation activity in vitro.
AT5G42965	1.64002	4.21964	6.32019	2.15309	3.53111	9.08528	13.608	Polynucleotidyl transferase, ribonuclease H-like superfamily protein;(source:Araport11)
AT4G26701	0.370254	6.19058	6.29771	0.9	0.333228	5.57152	5.66794	DNA binding / DNA topoisomerase type I;(source:Araport11)
AT4G17250	2.09489	1.78313	6.27477	333.272	698.169	594.27	2091.21	transmembrane protein;(source:Araport11)
AT4G15420	1.05128	1.58884	6.24217	295.498	310.651	469.499	1844.55	Ubiquitin fusion degradation UFD1 family protein;(source:Araport11)
AT5G03210	1.20785	1.97431	6.21518	106.356	128.461	209.979	661.019	Encodes a small polypeptide contributing to resistance to potyvirus.
AT4G27280	2.18359	2.16922	6.21511	260.255	568.291	564.551	1617.52	Calcium-binding EF-hand family protein;(source:Araport11)
AT1G17870	0.411948	1.65678	6.20744	481.963	198.544	798.508	2991.75	S2P-like putative metalloprotease, also contain transmembrane helices near their C-termini and many of them, five of seven, contain a conserved zinc-binding motif HEXXH. Homolog of EGY1. Each of the EGY1 and EGY-like proteins share two additional highly conserved motifs, the previously reported NPDG motif (aa 442?454 in EGY1, Rudner et al., 1999) and a newly defined GNLR motif (aa 171?179 in EGY1…
AT1G15990	0.890435	4.10709	6.15631	4.2014	3.74107	17.2555	25.8651	Encodes a plasma membrane localized member of the cyclic nucleotide gated channel (CNGC) family that is essential for male reproductive fertility.
AT3G08700	0.777131	2.18758	6.08407	0.865903	0.67292	1.89423	5.26822	ubiquitin-conjugating enzyme 12;(source:Araport11)
AT3G24000	2.37335	2.18191	6.07265	13.5637	32.1915	29.5949	82.3677	Tetratricopeptide repeat (TPR)-like superfamily protein;(source:Araport11)
AT5G42380	3.62294	1.83608	6.0541	31.4031	113.771	57.6586	190.118	calmodulin like 37;(source:Araport11)
AT4G13580	0.953899	3.39907	6.05326	1.85088	1.76556	6.29129	11.2039	Disease resistance-responsive (dirigent-like protein) family protein;(source:Araport11)
AT5G49330	7.1651	0.579175	6.05209	7.01011	50.2282	4.06008	42.4258	Member of the R2R3 factor gene family.
AT1G26760	1.80523	5.91205	6.01786	3.42671	6.18602	20.2589	20.6215	SET domain protein 35;(source:Araport11)
AT2G23170	7.49924	5.62508	6.00593	2.23144	16.7341	12.552	13.4019	encodes an IAA-amido synthase that conjugates Asp and other amino acids to auxin in vitro.
AT3G03535	2.50611	1.28437	6.00144	4.0959	10.2648	5.26066	24.5813	Natural antisense transcript overlaps with AT3G17800;(source:Araport11)
AT1G72660	0.399379	0.317695	5.98646	9.58378	3.82756	3.04472	57.3729	P-loop containing nucleoside triphosphate hydrolases superfamily protein;(source:Araport11)
AT3G24600	1.20686	7.59243	5.90633	0.9	1.08617	6.83318	5.3157	late embryogenesis abundant protein, group 2;(source:Araport11)
AT1G44414	2.22255	2.89751	5.88755	8.8074	19.5749	25.5195	51.854	zinc-ribbon domain protein;(source:Araport11)
AT1G53550	1	0.434988	5.87702	0.9	0.9	0.391489	5.28932	F-box family protein;(source:Araport11)
AT2G08965	0.747689	1.20809	5.85358	0.9	0.67292	1.08728	5.26822	Natural antisense transcript overlaps with AT2G38470;(source:Araport11)
ATMG00710	3.54602	4.453	5.84944	0.9	3.19142	4.0077	5.2645	Polynucleotidyl transferase, ribonuclease H-like superfamily protein;(source:Araport11)
AT4G11660	1.56279	2.00827	5.81463	266.274	416.13	534.75	1548.29	member of Heat Stress Transcription Factor (Hsf) family
AT5G07330	0.418302	2.00782	5.81241	0.9	0.376472	1.80704	5.23117	NFU1 iron-sulfur cluster protein;(source:Araport11)
AT3G55980	2.08983	1.58898	5.80141	474.369	991.35	753.762	2752.01	salt-inducible zinc finger 1;(source:Araport11)
AT5G01420	1.45998	3.78291	5.76944	1.6406	2.39523	6.20623	9.46531	Glutaredoxin family protein;(source:Araport11)
AT1G17860	1	0.799735	5.76352	0.9	0.9	0.719762	5.18717	Kunitz family trypsin and protease inhibitor protein;(source:Araport11)
AT5G64820	1.02333	3.3182	5.73973	0.87948	0.9	2.91829	5.04797	transmembrane protein;(source:Araport11)
AT3G04800	4.93804	7.13249	5.72605	7.85198	38.7734	56.0041	44.9608	translocase inner membrane subunit 23-3;(source:Araport11)
AT1G33760	1.56863	1.34087	5.71405	1.36554	2.14203	1.83101	7.80275	encodes a member of the DREB subfamily A-4 of ERF/AP2 transcription factor family. The protein contains one AP2 domain. There are 17 members in this subfamily including TINY.
AT1G26410	29.0025	4.7484	5.68815	0.380558	11.0371	1.80704	2.16467	FAD-binding Berberine family protein;(source:Araport11)
AT5G48570	0.391976	1.02136	5.65343	1853.32	726.458	1892.91	10477.6	Encodes one of the 36 carboxylate clamp (CC)-tetratricopeptide repeat (TPR) proteins (Prasad 2010, Pubmed ID: 20856808) with potential to interact with Hsp90/Hsp70 as co-chaperones.
AT5G00965	1.26185	5.25929	5.63048	0.865903	1.09264	4.55403	4.87545	Natural antisense transcript overlaps with AT5G04410;(source:Araport11)
AT5G16960	0.836605	4.57415	5.60886	0.9	0.752944	4.11673	5.04797	Zinc-binding dehydrogenase family protein;(source:Araport11)
AT2G38160	0.68961	5.23947	5.52842	5.43429	3.74754	28.4728	30.043	hypothetical protein;(source:Araport11)
AT5G42610	2.18133	4.31295	5.51929	1.27361	2.77817	5.49304	7.02945	calcium uniporter (DUF607);(source:Araport11)
AT2G33460	1.3513	4.77241	5.51388	1.77254	2.39523	8.45927	9.77356	encodes a member of a novel protein family that contains contain a CRIB (for Cdc42/Rac-interactive binding) motif required for their specific interaction with GTP-bound Rop1 (plant-specific Rho GTPase). Interacts with Rop1 and is involved in pollen tube growth and function. Protein most similar to RIC3(family subgroup III). RIC1 is localized to the apical region of the plasma membrane in pollen t…
AT4G01435	1.126	1.19716	5.50645	1.56225	1.75909	1.87026	8.60244	hypothetical protein;(source:Araport11)
AT4G11280	1.51332	1.74699	5.46764	326.843	494.619	570.991	1787.06	encodes a a member of the 1-aminocyclopropane-1-carboxylate (ACC) synthase (S-adenosyl-L-methionine methylthioadenosine-lyase, EC 4.4.1.14) gene family The mRNA is cell-to-cell mobile.
AT1G55660	1	7.0872	5.40531	0.9	0.9	6.37848	4.86478	FOF2, is the F-box protein family. Overexpression of FOF2 results in delayed transitions to flowering under both LD and SD conditions.
AT5G59530	9.53877	2.73922	5.39929	0.682769	6.51278	1.87026	3.68647	2-oxoglutarate (2OG) and Fe(II)-dependent oxygenase superfamily protein;(source:Araport11)
AT2G22630	17.1291	5.07042	5.3638	0.288634	4.94405	1.4635	1.54818	Encodes a MADs domain containing protein involved in promoting flowering. Loss of function mutations show delayed flowering in long days and reduced levels of LFY and AP1 expression.
AT1G01530	13.696	3.12481	5.33308	0.590846	8.09223	1.84628	3.15103	AGAMOUS-like 28;(source:Araport11)
AT1G07410	0.880933	1.10856	5.29926	19.1652	16.8832	21.2458	101.561	RAB GTPase homolog A2B;(source:Araport11)
AT3G02840	4.61577	1.85303	5.24722	5.42311	25.0318	10.0492	28.4562	ARM repeat superfamily protein;(source:Araport11)
AT4G11460	12.2262	1.54698	5.23114	0.971403	11.8765	1.50274	5.08155	Encodes a cysteine-rich receptor-like protein kinase.
AT5G64510	0.879523	1.39305	5.185	357.443	314.379	497.936	1853.34	Encodes Tunicamycin Induced 1(TIN1), a plant-speci_x001E_c ER stress-inducible protein. TIN1 mutation affects pollen surface morphology. Transcriptionally induced by treatment with the N-linked glyclsylation inhibitor tunicamycin.
AT1G73510	1.12513	2.53969	5.16859	0.9	1.01261	2.28572	4.65173	hypothetical protein;(source:Araport11)
AT1G30190	2.47837	1.73642	5.15179	19.7856	49.0359	34.356	101.931	cotton fiber protein;(source:Araport11)
AT1G09930	9.86888	3.85003	5.14116	0.577269	5.69699	2.2225	2.96783	oligopeptide transporter
AT2G36110	16.1376	2.38165	5.11133	0.302211	4.87695	0.719762	1.5447	Polynucleotidyl transferase, ribonuclease H-like superfamily protein;(source:Araport11)
AT3G21330	1.63234	2.81723	5.10784	0.9	1.46911	2.5355	4.59706	basic helix-loop-helix (bHLH) DNA-binding superfamily protein;(source:Araport11)
AT2G27410	0.747689	2.01749	5.10398	0.9	0.67292	1.81574	4.59358	B3 domain protein, putative (DUF313);(source:Araport11)
AT5G57560	2.52354	2.04095	5.08725	88.2973	222.822	180.21	449.19	Encodes a cell wall-modifying enzyme, rapidly upregulated in response to environmental stimuli.
AT4G24570	1.61231	1.03802	4.96766	114.668	184.879	119.027	569.629	Encodes one of the mitochondrial dicarboxylate carriers (DIC): DIC1 (AT2G22500), DIC2 (AT4G24570), DIC3 (AT5G09470). The mRNA is cell-to-cell mobile.
ATMG00690	4.36718	5.24285	4.95957	25.3396	110.663	132.852	125.674	FO-ATPase subunit;(source:Araport11)
AT1G51670	3.35909	3.1366	4.95643	3.44029	11.5562	10.7908	17.0515	hypothetical protein;(source:Araport11)
AT5G54490	3.97834	1.80428	4.95118	21.9746	87.4223	39.6484	108.8	Encodes a PINOID (PID)-binding protein containing putative EF-hand calcium-binding motifs. The interaction is dependent on the presence of calcium. mRNA expression is up-regulated by auxin. Not a phosphorylation target of PID, likely acts upstream of PID to regulate the activity of this protein in response to changes in calcium levels.
AT5G47830	1.26934	1.81561	4.94269	172.622	219.116	313.414	853.218	hypothetical protein;(source:Araport11)
AT3G09350	0.698482	1.1828	4.94242	1337.01	933.876	1581.41	6608.06	Encodes one of the Arabidopsis orthologs of the human Hsp70-binding protein 1 (HspBP-1) and yeast Fes1p: Fes1A (AT3G09350), Fes1B (AT3G53800), Fes1C (AT5G02150). Fes1A is cytosolic and associates with cytosolic Hsp70. Mutants showed increased heat-sensitive phenotype suggestion the involvement of Fes1A in acquired thermotolerance. Does not have nucleotide exchange factor activity in vitro.
ATCG00280	1.7942	1.72224	4.92315	130.496	234.137	224.746	642.454	chloroplast gene encoding a CP43 subunit of the photosystem II reaction center. promoter contains a blue-light responsive element.
AT3G11020	0.795738	1.23472	4.91615	0.9	0.716164	1.11125	4.42453	encodes a member of the DREB subfamily A-2 of ERF/AP2 transcription factor family (DREB2B). The protein contains one AP2 domain. There are eight members in this subfamily including DREB2A.
AT1G22190	2.67578	1.96394	4.89581	371.599	994.318	729.799	1819.28	The gene encodes a putative transcription factor belongings to the abiotic stress-associated DREB A-6 clade. The mRNA is cell-to-cell mobile.
AT1G66400	1.02493	1.10328	4.88713	30.1378	30.8891	33.2503	147.287	Encodes a calmodulin-like protein. Regulates nitric oxide levels and transition to flowering.
AT3G12580	0.28939	1.67888	4.87823	9136.03	2643.87	15338.3	44567.7	heat shock protein 70;(source:Araport11)
AT3G50060	1.16429	2.35889	4.83282	109.221	127.165	257.641	527.847	Encodes a member of the R2R3 transcription factor gene family. Expressed in response to potassium deprivation and auxin. Involved in lateral root development. Interacts with ARF7 and regulates the expression of some auxin responsive genes.
AT4G01160	2.85476	6.68981	4.82928	3.30834	9.44453	22.1322	15.9769	Encodes a member of LRB BTB family. It does not appear to participate in red light responses like LRB1 and LRB2.
AT2G44840	1.79445	1.39611	4.80454	6.1435	11.0242	8.57701	29.5167	encodes a member of the ERF (ethylene response factor) subfamily B-3 of ERF/AP2 transcription factor family. The protein contains one AP2 domain. There are 18 members in this subfamily including ATERF-1, ATERF-2, AND ATERF-5. The mRNA is cell-to-cell mobile.
AT5G42800	7.5036	3.34546	4.78042	0.87948	6.59927	2.94226	4.20429	dihydroflavonol reductase. Catalyzes the conversion of dihydroquercetin to leucocyanidin in the biosynthesis of anthocyanins. Not expressed in roots (qRT-PCR). The mRNA is cell-to-cell mobile.
AT3G02040	11.4928	0.948565	4.77763	201.781	2319.02	191.403	964.035	Encodes a member of the glycerophosphodiester phosphodiesterase (GDPD) family. Has glycerophosphodiester phosphodiesterase activity. Functions in maintaining cellular phosphate homeostasis under phosphate starvation. The mRNA is cell-to-cell mobile.
AT1G73066	2.86613	5.00895	4.75541	16.5539	47.4456	82.9175	78.7204	Leucine-rich repeat family protein;(source:Araport11)
AT5G47670	1.95114	3.26427	4.72671	1.24646	2.43201	4.06878	5.89166	Encodes LEC1-Like (L1L), closely related to LEC1 (Leafy Cotyledon1). Functions as a regulator of embryo development.
AT1G80840	2.46424	1.10629	4.7182	82.44	203.152	91.203	388.968	Pathogen-induced transcription factor. Binds W-box sequences in vitro. Forms protein complexes with itself and with WRKY40 and WRKY60. Coexpression with WRKY18 or WRKY60 made plants more susceptible to both P. syringae and B. cinerea. WRKY18, WRKY40, and WRKY60 have partially redundant roles in response to the hemibiotrophic bacterial pathogen Pseudomonas syringae and the necrotrophic fungal path…
ATCG01060	1.91453	1.69831	4.71134	9.16321	17.5432	15.5619	43.171	Encodes the PsaC subunit of photosystem I.
ATCG00610	4.06497	2.40376	4.70088	2.12594	8.64188	5.11025	9.9938	tRNA-Trp
AT4G29770	1.30811	1.53836	4.6987	2.40171	3.14171	3.6947	11.2849	Target of trans acting-siR480/255. Testing.
AT4G12410	2.0013	0.741845	4.69637	2.41529	4.83371	1.79177	11.3431	SAUR-like auxin-responsive protein family;(source:Araport11)
AT2G11810	1.3103	2.07136	4.67833	9.89788	12.9692	20.5021	46.3056	MGD3 is the major enzyme for galactolipid metabolism during phosphate starvation. Does not contribute to galactolipid synthesis under P1-sufficient conditions.
AT2G24100	2.39915	1.39503	4.65492	332.522	797.772	463.879	1547.86	ATP-dependent DNA helicase;(source:Araport11)
AT4G38830	2.39077	6.74286	4.6374	6.40569	15.3145	43.1926	29.7058	Encodes a cysteine-rich receptor-like protein kinase.
AT4G27657	2.99397	1.73717	4.63667	303.952	910.026	528.017	1409.33	hypothetical protein;(source:Araport11)
AT1G66500	1.37061	2.25037	4.60736	77.543	106.281	174.5	357.268	Pre-mRNA cleavage complex II;(source:Araport11)
AT5G00760	1.93653	1.98965	4.60304	3.30834	6.4067	6.58245	15.2284	None;(source:Araport11)
AT4G10860	7.64446	2.96279	4.58134	0.98498	7.52965	2.91829	4.51253	hypothetical protein;(source:Araport11)
AT4G36000	2.153	3.84676	4.57112	1.65417	3.56143	6.36321	7.56141	Pathogenesis-related thaumatin superfamily protein;(source:Araport11)
AT4G36990	1.30424	1.08089	4.5204	833.322	1086.85	900.728	3766.95	Encodes a protein whose sequence is similar to heat shock factors that regulate the expression of heat shock proteins. Transcript level is increased in response to heat shock. However, overexpression of this gene did not result in the increase of decrease of heat shock proteins.
ATCG00500	2.89066	2.65124	4.46956	3.76654	10.8878	9.98599	16.8348	Encodes the carboxytransferase beta subunit of the Acetyl-CoA carboxylase (ACCase) complex in plastids. This complex catalyzes the carboxylation of acetyl-CoA to produce malonyl-CoA, the first committed step in fatty acid synthesis.
AT5G20150	17.893	1.14841	4.39942	306.734	5488.38	352.257	1349.45	Expression is upregulated in the shoot of cax1/cax3 mutant. Additionally, its expression is responsive to both phosphate (Pi) and phosphite (Phi) in both roots and shoots. The mRNA is cell-to-cell mobile.
AT1G26390	12.3641	1.01611	4.39519	5.64529	69.799	5.73625	24.8121	FAD-binding Berberine family protein;(source:Araport11)
AT2G47460	3.42083	0.870694	4.38011	2.84944	9.74745	2.48099	12.4809	MYB12 belongs to subgroup 7 of the R2R3-MYB family. It strongly activates the promoters of chalcone synthase (CHS), flavanone 3-hydroxylase (F3H), flavonol synthase (FLS) and - to a lesser extent - chalcone flavanone isomerase (CHI), but cannot activate the promoters of flavonoid-3'hydroxylase (F3'H) and dihydroflavonol 4-reductase (DF). The activation requires a functional MYB recognition elemen…
AT2G36750	0.874084	2.21387	4.36832	6.77267	5.91988	14.9938	29.5852	UDP-glucosyl transferase 73C1;(source:Araport11)
AT2G38340	3.19238	2.19396	4.34631	1.56225	4.98729	3.42751	6.79002	encodes a member of the DREB subfamily A-2 of ERF/AP2 transcription factor family. The protein contains one AP2 domain. There are eight members in this subfamily including DREB2A AND DREB2B that are involved in response to drought.
AT5G09590	0.476555	1.37089	4.33114	2682.34	1278.28	3677.2	11617.6	heat shock protein 70 (Hsc70-5); nuclear
AT3G07080	1.40361	2.18227	4.32503	42.9251	60.2502	93.6743	185.653	EamA-like transporter family;(source:Araport11)
AT5G62020	1.10839	1.89881	4.30561	315.313	349.491	598.72	1357.62	member of Heat Stress Transcription Factor (Hsf) family The mRNA is cell-to-cell mobile.
AT5G47610	2.08824	1.7454	4.29552	1118.69	2336.11	1952.57	4805.38	RING/U-box superfamily protein;(source:Araport11)
AT3G61410	1.55793	3.11602	4.2914	4.87059	7.58803	15.1769	20.9017	U-box kinase family protein;(source:Araport11)
AT4G05005	3.08685	5.83551	4.28777	0.9	2.77817	5.25196	3.85899	None;(source:Araport11)
AT1G79915	0.451248	0.696677	4.28029	7.49474	3.38199	5.22142	32.0797	Putative methyltransferase family protein;(source:Araport11)
AT1G09353	1.95455	4.12949	4.28005	0.9	1.75909	3.71654	3.85204	None;(source:Araport11)
ATCG00020	1.39466	1.5812	4.26413	1175.25	1639.06	1858.3	5011.4	Encodes chlorophyll binding protein D1, a part of the photosystem II reaction center core
AT2G38470	3.23563	1.56134	4.25821	435.33	1408.57	679.698	1853.73	Member of the plant WRKY transcription factor family. Regulates the antagonistic relationship between defense pathways mediating responses to P. syringae and necrotrophic fungal pathogens. Located in nucleus. Involved in response to various abiotic stresses - especially salt stress.
AT2G39650	2.63899	1.31609	4.23451	85.6062	225.914	112.665	362.501	cruciferin (DUF506);(source:Araport11)
AT4G26488	0.418302	2.07806	4.23116	0.9	0.376472	1.87026	3.80804	Potential natural antisense gene, locus overlaps with AT4G26490
AT2G07674	3.59407	2.89476	4.23116	0.9	3.23467	2.60529	3.80804	#N/A
AT2G19310	1.16506	2.3027	4.23065	2074.81	2417.28	4777.65	8777.78	HSP20-like chaperones superfamily protein;(source:Araport11)
AT1G03170	2.11296	1.31852	4.22914	2.46888	5.21665	3.25527	10.4412	A member of the FAF family proteins encoded by the FANTASTIC FOUR (FAF) genes: AT4G02810 (FAF1), AT1G03170 (FAF2), AT5G19260 (FAF3) and AT3G06020 (FAF4). FAFs have the potential to regulate shoot meristem size in Arabidopsis thaliana. FAFs can repress WUS, which ultimately leads to an arrest of meristem activity in FAF overexpressing lines.
AT3G44260	2.00233	1.24105	4.22713	198.719	397.901	246.62	840.013	Encodes one of the homologs of the yeast CCR4-associated factor 1: AT3G44260 (CAF1a), AT5G22250 (CAF1b). Has mRNA deadenylation activity. Also plays a role in plant defense responses.
AT1G10810	2.19848	3.47098	4.21966	6.14421	13.5079	21.3264	25.9265	NAD(P)-linked oxidoreductase superfamily protein;(source:Araport11)
AT4G11070	7.84074	1.66059	4.18752	0.669192	5.24696	1.11125	2.80226	member of WRKY Transcription Factor; Group III
AT3G46080	2.44991	1.50764	4.13944	19.3769	47.4716	29.2133	80.2095	C2H2-type zinc finger family protein;(source:Araport11)
AT3G51860	5.09324	2.58139	4.12386	99.4634	506.591	256.754	410.173	cation exchanger 3;(source:Araport11)
AT5G47850	6.20637	2.27986	4.10912	8.0494	49.9576	18.3515	33.076	CRINKLY4 related 4;(source:Araport11)
AT3G59030	1.12513	0.408351	4.09221	0.9	1.01261	0.367516	3.68299	Encodes a proton antiporter. Involved in the transportation of proanthocyanidin precursors into the vacuole. In vitro transport experiments showed that cyanidin-3-O-glucoside (anthocyanin) was an effective substrate, whereas the proanthocyanidin precursor epicatechin was not transported. However catechin-3-O-glucoside inhibited anthocyanin transport in a dose-dependent manner suggesting that glyc…
AT1G06810	1.12513	2.41617	4.07263	0.9	1.01261	2.17455	3.66537	endonuclease/glycosyl hydrolase;(source:Araport11)
AT5G27420	3.42351	1.56261	4.06783	73.8596	252.859	115.414	300.448	Encodes CNI1 (Carbon/Nitrogen Insensitive1) (also named as ATL31), a RING type ubiquitin ligase that functions in the Carbon/Nitrogen response for growth phase transition in Arabidopsis seedlings. The mRNA is cell-to-cell mobile.
AT4G13680	1.92053	1.69825	4.05832	6.12992	11.7727	10.4102	24.8772	hypothetical protein (DUF295);(source:Araport11)
AT1G10070	29.0569	1.89199	4.0565	2.16667	62.9568	4.09933	8.78911	Encodes a chloroplast branched-chain amino acid aminotransferase. Complements the yeast leu/iso-leu/val auxotrophy mutant. Involved in cell wall development.
AT5G59170	1.11076	4.49661	4.01575	0.9	0.999685	4.04695	3.61418	Proline-rich extensin-like family protein;(source:Araport11)
AT1G76790	0.959843	6.88375	4.00003	2.54723	2.44494	17.5345	10.189	Encodes a protein with similarity to N-acetylserotonin O-methyltransferase (ASMT) but it does not have ASMT activity in vitro.
AT4G01430	7.43354	4.13083	3.99659	0.98498	7.3219	4.06878	3.93657	Encodes a plasma membrane-localized amino acid transporter likely involved in amino acid export in the developing seed.
AT5G44990	14.5598	2.45272	3.96643	1.04975	15.2842	2.57475	4.16376	Glutathione S-transferase family protein;(source:Araport11)
AT3G10930	1.79295	0.873387	3.96337	7.70646	13.8173	6.73072	30.5436	Encodes a small secreted signaling peptide that processed both N- and C-terminally after translation and is rapidly induced in response to ROS and flg22-induced stress and may act as a negative modulator of stress-induced ROS signalling.
AT3G07090	0.724525	1.54055	3.93228	1491.58	1080.69	2297.86	5865.33	PPPDE putative thiol peptidase family protein;(source:Araport11)
AT4G30430	2.95694	1.3681	3.92141	1.86446	5.51309	2.55077	7.31131	Member of TETRASPANIN family
AT2G40140	3.1902	1.3122	3.88131	346.104	1104.14	454.156	1343.34	zinc finger (CCCH-type) family protein;(source:Araport11)
ATCG00400	1.85431	2.175	3.85588	2.84944	5.28374	6.19753	10.9871	tRNA-Leu
AT2G36780	5.75327	3.04561	3.84003	1.56225	8.98804	4.75801	5.99909	UDP-Glycosyltransferase superfamily protein;(source:Araport11)
AT1G55950	5.12845	4.79957	3.83101	7.54736	38.7063	36.2241	28.914	DNA-binding storekeeper protein-related transcriptional regulator;(source:Araport11)
AT5G23700	12.7153	2.40691	3.81743	0.604423	7.68544	1.45479	2.30734	coiled-coil protein;(source:Araport11)
AT5G41750	3.77569	1.89251	3.80592	302.745	1143.07	572.947	1152.22	Disease resistance protein (TIR-NBS-LRR class) family;(source:Araport11)
AT1G72416	0.723424	1.6643	3.80503	34.865	25.2222	58.026	132.662	Chaperone DnaJ-domain superfamily protein;(source:Araport11)
AT4G26770	0.393048	1.33951	3.77249	1.91565	0.752944	2.56604	7.22679	Phosphatidate cytidylyltransferase family protein;(source:Araport11)
AT3G14200	1.21321	1.49748	3.75788	1098.57	1332.79	1645.08	4128.28	Chaperone DnaJ-domain superfamily protein;(source:Araport11)
AT3G04640	2.19805	1.3841	3.74139	44.5717	97.9706	61.6916	166.76	glycine-rich protein;(source:Araport11)
AT5G23020	4.23407	2.71565	3.74047	32.6009	138.035	88.5327	121.943	methylthioalkymalate synthase-like. Also known as 2-isopropylmalate synthase (IMS2). encodes a methylthioalkylmalate synthase involved in the biosynthesis of aliphatic glucosinolates which accepts all the omega-methylthio-2-oxoalkanoic acids needed to form the known C3 to C8 glucosinolates in Arabidopsis. The mRNA is cell-to-cell mobile.
ATCG00340	1.27029	1.40384	3.73229	141.219	179.389	198.249	527.072	Encodes the D1 subunit of photosystem I reaction center.
AT4G17490	1.52445	1.5757	3.70967	16.9992	25.9145	26.7856	63.0614	Encodes a member of the ERF (ethylene response factor) subfamily B-3 of ERF/AP2 transcription factor family (ATERF-6). The protein contains one AP2 domain. There are 18 members in this subfamily including ATERF-1, ATERF-2, AND ATERF-5. It is involved in the response to reactive oxygen species and light stress.
AT5G19880	7.87002	2.54976	3.7092	1.87804	14.7802	4.78855	6.96602	Peroxidase superfamily protein;(source:Araport11)
AT5G63130	3.67002	0.788675	3.69935	51.1296	187.647	40.3246	189.146	Octicosapeptide/Phox/Bem1p family protein;(source:Araport11)
AT5G17350	1.99257	0.973365	3.67071	88.3165	175.977	85.9642	324.185	hypothetical protein;(source:Araport11)
AT3G25990	2.25858	2.8181	3.66352	6.34092	14.3215	17.8693	23.2301	Homeodomain-like superfamily protein;(source:Araport11)
ATMG01200	3.1353	5.09119	3.65137	1.85088	5.80308	9.4232	6.75825	ATPase, F1 complex, alpha subunit;(source:Araport11)
AT1G04570	0.835341	1.02746	3.64919	53.5448	44.7282	55.015	195.396	Major facilitator superfamily protein;(source:Araport11)
AT5G55150	0.754871	5.03577	3.64395	0.9	0.679384	4.53219	3.27955	F-box SKIP23-like protein (DUF295);(source:Araport11)
ATMG00060	2.04376	2.21547	3.62873	7.15563	14.6244	15.8531	25.9658	Mitochondrial NADH dehydrogenase subunit 5. The gene is trans-spliced from the three different pre-cursors, NAD5a, NAD5b and NAD5c.
AT5G25600	5.82996	7.0799	3.62823	0.9	5.24696	6.37191	3.26541	putative nucleic-acid protein;(source:Araport11)
AT2G27080	1.32847	1.524	3.59509	32.2178	42.8004	49.1	115.826	Late embryogenesis abundant (LEA) hydroxyproline-rich glycoprotein family;(source:Araport11)
AT2G40000	1.91558	1.85606	3.59269	711.088	1362.15	1319.82	2554.72	ortholog of sugar beet HS1 PRO-1 2;(source:Araport11)
AT1G35210	2.22193	1.03821	3.59194	43.0473	95.6481	44.6921	154.624	hypothetical protein;(source:Araport11)
AT1G72920	2.43177	1.81304	3.58789	110.133	267.818	199.675	395.144	Toll-Interleukin-Resistance (TIR) domain family protein;(source:Araport11)
AT3G13310	0.899074	2.09711	3.56713	146.718	131.91	307.683	523.361	Chaperone DnaJ-domain superfamily protein;(source:Araport11)
AT4G39361	0.83656	1.59343	3.54989	43.7803	36.6249	69.761	155.415	snoRNA;(source:Araport11)
AT1G28370	2.02233	1.4335	3.54382	10.8574	21.9572	15.5641	38.4767	encodes a member of the ERF (ethylene response factor) subfamily B-1 of ERF/AP2 transcription factor family. The protein contains one AP2 domain. There are 15 members in this subfamily including ATERF-3, ATERF-4, ATERF-7, and leafy petiole.
AT5G18340	1.21623	1.00666	3.53265	54.9273	66.804	55.2931	194.039	One of three tandemly located, paralogous plant U-box proteins. Mutants show increased sensitivity to water stress.
ATMG00020	2.06279	2.35038	3.52959	399.132	823.328	938.112	1408.78	mitochondrial 26S ribosomal RNA protein
AT1G07350	0.784113	1.25306	3.5255	2324.31	1822.52	2912.51	8194.37	Encodes a serine/arginine rich-like protein, SR45a. Involved in the regulation of stress-responsive alternative splicing.
AT3G46690	8.90841	3.30084	3.52067	0.87948	7.83477	2.90302	3.09636	UDP-Glycosyltransferase superfamily protein;(source:Araport11)
AT4G37290	3.75225	0.749882	3.51286	2.48246	9.3148	1.86155	8.72054	transmembrane protein;(source:Araport11)
AT4G01390	1.40793	3.12108	3.50633	25.0974	35.3354	78.331	87.9998	TRAF-like family protein;(source:Araport11)
AT1G09400	2.78727	2.97548	3.49331	4.62198	12.8827	13.7526	16.146	FMN-linked oxidoreductases superfamily protein;(source:Araport11)
AT3G61190	2.4743	1.60458	3.48613	29.6532	73.3707	47.581	103.375	Encodes a protein with a C2 domain that binds to BON1 in yeast two hybrid analyses. Its ability to bind to phospholipids is enhanced by calcium ions. Involved in maintaining cell homeostasis.
ATCG00490	1.26057	1.48644	3.47975	449.505	566.631	668.163	1564.16	large subunit of RUBISCO. Protein is tyrosine-phosphorylated and its phosphorylation state is modulated in response to ABA in Arabidopsis thaliana seeds.
AT5G20790	6.57429	0.757968	3.47667	51.8297	340.744	39.2853	180.195	transmembrane protein;(source:Araport11)
AT4G04075	1.91794	1.79248	3.47563	4.34452	8.33251	7.78746	15.0999	Natural antisense transcript overlaps with AT4G02200;(source:Araport11)
AT4G11910	4.88272	3.1174	3.46888	1.77254	8.65481	5.52571	6.14871	Acts antagonistically with SGR1 to balance chlorophyll catabolism in chloroplasts with the dismantling and remobilizing of other cellular components in senescing leaf cells.
AT4G09845	0.5501	1.43894	3.44557	24.965	13.7333	35.9231	86.0187	None;(source:Araport11)
AT5G03204	1	4.2094	3.43267	0.9	0.9	3.78846	3.0894	This gene encodes a small protein and has either evidence of transcription or purifying selection.
AT1G53680	4.23002	1.38556	3.39123	58.3754	246.929	80.8824	197.964	Encodes glutathione transferase belonging to the tau class of GSTs. Naming convention according to Wagner et al. (2002).
AT1G56060	4.65424	2.27602	3.38789	13.9555	64.952	31.7629	47.2796	cysteine-rich/transmembrane domain protein B;(source:Araport11)
AT1G01305	1.50256	2.03446	3.38764	0.9	1.3523	1.83101	3.04888	hypothetical protein;(source:Araport11)
AT4G34400	1.14192	1.08639	3.38484	2.73036	3.11786	2.96624	9.24184	AP2/B3-like transcriptional factor family protein;(source:Araport11)
AT3G46090	2.06587	1.88144	3.37948	126.484	261.3	237.973	427.452	C2H2 and C2HC zinc fingers superfamily protein;(source:Araport11)
AT2G07739	2.14584	2.30696	3.375	7.79838	16.7341	17.9906	26.3195	Ycf1 protein;(source:Araport11)
AT4G00940	1.22149	1.80674	3.3707	25.2029	30.785	45.5352	84.9513	Dof-type zinc finger DNA-binding family protein;(source:Araport11)
AT2G07698	2.2128	2.39184	3.3573	8.46686	18.7355	20.2514	28.4258	ATPase, F1 complex, alpha subunit protein;(source:Araport11)
AT2G32130	2.16934	1.26906	3.31656	4.68675	10.1672	5.94774	15.5439	intracellular protein transporter, putative (DUF641);(source:Araport11)
AT3G49570	1.02554	4.20554	3.3022	5.36952	5.50663	22.5817	17.7312	response to low sulfur 3;(source:Araport11)
AT1G72240	2.48081	1.50644	3.28258	29.9192	74.224	45.0716	98.2121	hypothetical protein;(source:Araport11)
AT2G25140	0.568764	0.77699	3.28111	1108.69	630.585	861.444	3637.75	Encodes ClpB4, which belongs to the Casein lytic proteinase/heat shock protein 100 (Clp/Hsp100) family. Targeted to the mitochondrion, also referred to as ClpB-m. Transcripts of ClpB4 accumulate dramatically at high temperatures, suggesting that it may be involved in response to heat stress.
ATCG00330	1.39874	0.881037	3.28076	42.2469	59.0923	37.2211	138.602	30S chloroplast ribosomal protein S14
AT2G27580	1.36597	1.60176	3.27698	563.419	769.612	902.463	1846.31	A20/AN1-like zinc finger family protein;(source:Araport11)
ATCG00720	1.26484	1.46019	3.27459	51.8498	65.5815	75.7104	169.787	Encodes the cytochrome b(6) subunit of the cytochrome b6f complex.
AT5G41080	7.16259	1.00867	3.26099	16.3188	116.885	16.4604	53.2156	Encodes a member of the glycerophosphodiester phosphodiesterase (GDPD) family.
AT1G64540	11.2573	3.84566	3.2582	0.380558	4.28406	1.4635	1.23993	F-box/FBD-like domains containing protein;(source:Araport11)
AT1G19180	2.10669	1.36648	3.24941	56.5736	119.183	77.3064	183.831	JAZ1 is a nuclear-localized protein involved in jasmonate signaling. JAZ1 transcript levels rise in response to a jasmonate stimulus. JAZ1 can interact with the COI1 F-box subunit of an SCF E3 ubiquitin ligase in a yeast-two-hybrid assay only in the presence of jasmonate-isoleucine (JA-ILE) or coronatine. Application of jasmonate methyl ester to Arabidopsis roots reduces the levels of a JAZ1:GUS …
ATCG00710	1.55945	1.31487	3.23787	15.4258	24.0558	20.2828	49.9466	Encodes a 8 kD phosphoprotein that is a component of the photosystem II oxygen evolving core. Its exact molecular function has not been determined but it may play a role in mediating electron transfer between the secondary quinone acceptors, QA and QB, associated with the acceptor side of PSII.
AT1G21310	4.86833	1.61846	3.23025	78.0298	379.875	126.288	252.056	Encodes extensin 3.
AT2G39518	5.53312	1.52708	3.22717	2.15309	11.9133	3.28794	6.9484	Uncharacterized protein family (UPF0497);(source:Araport11)
AT3G21660	2.04718	2.58031	3.20559	24.6409	50.4444	63.581	78.9886	UBX domain-containing protein;(source:Araport11)
AT1G20350	3.73743	1.83665	3.19834	15.8718	59.3199	29.151	50.7634	mitochondrial inner membrane translocase
AT3G45060	1.58647	2.80508	3.19728	12.9033	20.4707	36.1947	41.2554	member of High affinity nitrate transporter family
AT3G21880	3.74287	1.28533	3.17954	3.46504	12.9692	4.45371	11.0172	B-box type zinc finger protein with CCT domain-containing protein;(source:Araport11)
AT4G39363	0.923301	1.62262	3.17462	30.8746	28.5066	50.0979	98.0153	snoRNA;(source:Araport11)
AT5G38350	4.36683	1.81916	3.17199	2.24502	9.80362	4.08405	7.12117	Disease resistance protein (NBS-LRR class) family;(source:Araport11)
AT2G44480	4.51238	1.77526	3.16127	1.85088	8.3519	3.28581	5.85114	beta glucosidase 17;(source:Araport11)
ATCG00350	1.48152	1.67253	3.15894	114.119	169.07	190.867	360.496	Encodes psaA protein comprising the reaction center for photosystem I along with psaB protein; hydrophobic protein encoded by the chloroplast genome.
AT2G45220	12.5311	1.29357	3.15281	5.01611	62.8576	6.48869	15.8148	Plant invertase/pectin methylesterase inhibitor superfamily;(source:Araport11)
AT5G41740	3.0469	1.56417	3.1215	675.011	2056.69	1055.83	2107.05	Disease resistance protein (TIR-NBS-LRR class) family;(source:Araport11)
AT1G77640	7.22955	2.06002	3.11809	0.893057	6.4564	1.83972	2.78463	encodes a member of the DREB subfamily A-5 of ERF/AP2 transcription factor family. The protein contains one AP2 domain. There are 15 members in this subfamily including RAP2.1, RAP2.9 and RAP2.10.
AT3G50930	3.62389	1.52043	3.09762	241.039	873.497	366.482	746.645	Encodes a protein that is present in a homo-multimeric protein complex on the outer mitochondrial membrane and plays a role in cell death and amplifying salicylic acid signalling. The mRNA is cell-to-cell mobile.
AT2G07629	1.51128	3.11661	3.09628	5.82842	8.80839	18.1649	18.0464	hypothetical protein;(source:Araport11)
AT1G18330	0.915183	1.79599	3.09352	278.561	254.934	500.293	861.734	EARLY-PHYTOCHROME-RESPONSIVE1
ATMG00070	2.53422	2.56532	3.0856	7.49546	18.9952	19.2282	23.128	NADH dehydrogenase subunit 9
AT2G23810	1.59256	1.48657	3.0683	913.822	1455.31	1358.46	2803.88	Member of TETRASPANIN family
AT5G64870	1.31622	1.34978	3.06327	22.2399	29.2727	30.019	68.1268	SPFH/Band 7/PHB domain-containing membrane-associated protein family;(source:Araport11)
AT2G07638	2.2019	3.13139	3.06323	12.4196	27.3468	38.8907	38.0442	hypothetical protein;(source:Araport11)
AT3G23250	2.92324	1.04924	3.06122	6.72148	19.6485	7.05243	20.5759	Member of the R2R3 factor gene family.
AT3G28340	2.05806	0.857741	3.05937	18.2216	37.5013	15.6294	55.7466	Encodes a protein with putative galacturonosyltransferase activity.
AT5G66052	2.26705	1.24433	3.05472	56.6663	128.466	70.5115	173.1	transmembrane protein;(source:Araport11)
AT1G07330	0.705403	1.35785	3.05259	7.08846	5.00022	9.62504	21.6382	dentin sialophosphoprotein;(source:Araport11)
AT2G46400	3.26171	1.80962	3.04133	352.269	1149	637.472	1071.37	Encodes a WRKY transcription factor that contributes to the feedforward inhibition of osmotic/salt stress-dependent LR inhibition via regulation of ABA signaling and auxin homeostasis.
AT5G47960	5.30278	1.19184	2.99648	6.48644	34.3961	7.73081	19.4365	Encodes a small molecular weight g-protein.
AT1G63840	1.56709	0.993257	2.99506	157.427	246.703	156.366	471.505	RING/U-box superfamily protein;(source:Araport11)
AT2G16720	1.48065	1.09076	2.98804	83.2178	123.216	90.7703	248.658	Encodes a member of MYB3R- and R2R3- type MYB- encoding gene family that acts as a repressor of flavonol biosynthesis. AtMYB7 gene expression is induced by salt treatment.
ATMG01390	1.7243	2.19765	2.96639	601.48	1037.13	1321.85	1784.23	Mitochondrial 18S ribosomal RNA, which is a component of the 30S small subunit of mitochondrial ribosome. The rRNA is degraded by a polynucleotide phosphorylase-like protein (AtmtPNPase).
AT5G08770	2.87053	1.98746	2.95795	76.9824	220.981	152.999	227.71	topoisomerase I damage affected-like protein;(source:Araport11)
AT4G34410	1	2.1047	2.95123	0.9	0.9	1.89423	2.65611	encodes a member of the ERF (ethylene response factor) subfamily B-3 of ERF/AP2 transcription factor family. The protein contains one AP2 domain. There are 18 members in this subfamily including ATERF-1, ATERF-2, AND ATERF-5.
AT5G22380	3.30611	1.90515	2.95089	46.41	153.436	88.4179	136.951	NAC domain containing protein 90;(source:Araport11)
ATMG01130	1.84151	2.33445	2.94187	8.26944	15.2282	19.3046	24.3276	hypothetical protein;(source:Araport11)
AT5G26220	0.863407	2.95505	2.93625	21.0704	18.1923	62.2639	61.8678	ChaC-like family protein;(source:Araport11)
AT1G44130	5.02731	2.40665	2.92243	6.94606	34.9199	16.7167	20.2993	Eukaryotic aspartyl protease family protein;(source:Araport11)
AT3G45130	4.74152	2.99777	2.91657	2.23144	10.5804	6.68934	6.50815	lanosterol synthase 1;(source:Araport11)
AT5G66650	2.02449	0.797546	2.91649	15.5825	31.5466	12.4277	45.4462	calcium uniporter (DUF607);(source:Araport11)
AT1G57650	2.46891	2.12486	2.91405	4.56767	11.2772	9.70566	13.3104	ATP binding protein;(source:Araport11)
AT3G62040	1.58317	2.49725	2.91297	4.12065	6.5237	10.2903	12.0033	Haloacid dehalogenase-like hydrolase (HAD) superfamily protein;(source:Araport11)
AT3G02610	5.19542	2.54992	2.90912	2.94065	15.2779	7.49843	8.55472	Encodes one of two &#8710;9 palmitoyl-ACP desaturases responsible for the biosynthesis of &#969;-7 fatty acids in the maturing endosperm.
AT1G78990	1.10717	2.57608	2.9081	16.7265	18.5191	43.089	48.6425	HXXXD-type acyl-transferase family protein;(source:Araport11)
AT3G12830	5.05623	1.15664	2.90429	100.313	507.206	116.026	291.338	SAUR-like auxin-responsive protein family;(source:Araport11)
AT5G26920	3.17958	1.82598	2.89957	467.689	1487.05	853.991	1356.09	Encodes a calmodulin-binding protein CBP60g (calmodulin binding protein 60-like.g). The calmodulin-binding domain is located near the N-terminus; calmodulin binding is dependent on Ca(2). Inducible by both bacterial pathogen and MAMP (microbe-associated molecular pattern) treatments. Bacterial growth is enhanced in cbp60g mutants. cbp60g mutants also show defects in salicylic acid (SA) accumulati…
AT4G21323	1.00879	0.704311	2.88818	13.1007	13.2159	9.22698	37.8373	Subtilase family protein;(source:Araport11)
AT5G57010	5.38886	2.38967	2.88129	12.9705	69.896	30.9952	37.3717	calmodulin-binding family protein;(source:Araport11)
AT3G62260	1.94244	1.19909	2.87823	437.223	849.277	524.27	1258.43	Protein phosphatase 2C family protein;(source:Araport11)
AT4G13890	4.52926	3.05423	2.87748	6.40809	29.0239	19.5718	18.4392	Pyridoxal phosphate (PLP)-dependent transferases superfamily protein;(source:Araport11)
AT2G32140	3.09809	1.35753	2.87328	55.3117	171.361	75.0873	158.926	transmembrane receptor;(source:Araport11)
ATCG00270	1.25163	1.3662	2.85592	75.9694	95.0853	103.79	216.962	PSII D2 protein
AT3G52400	3.03441	1.68621	2.8556	232.502	705.507	392.049	663.935	syntaxin protein, involved in the negative regulation of defense pathways such as programmed cell death, salicylic acid signalling pathway, jasmonic acid signalling pathway
AT2G25540	4.56813	3.90575	2.8489	1.5351	7.01252	5.99569	4.37334	cellulose synthase
AT2G34500	9.99148	1.13568	2.84455	3.58269	35.7964	4.06878	10.1911	Encodes a protein with C22-sterol desaturase activity. The enzyme was shown to catalyze in the presence of NADPH the conversion of &beta;-sitosterol to stigmasterol, but not that of 24-<i>epi</i>-campesterol to brassicasterol (unlike CYP710A2).
AT1G73540	0.78478	1.27949	2.84413	230.078	180.561	294.382	654.372	nudix hydrolase homolog 21;(source:Araport11)
AT1G78080	1.25538	1.81631	2.83583	2349.76	2949.85	4267.9	6663.53	Encodes a member of the DREB subfamily A-6 of ERF/AP2 transcription factor family (RAP2.4). The protein contains one AP2 domain. Role in mediating light and ethylene signaling. The mRNA is cell-to-cell mobile.
AT2G09225	2.19905	1.33335	2.81423	4.44931	9.78423	5.93247	12.5214	Natural antisense transcript overlaps with AT2G41110;(source:Araport11)
ATMG01120	1.77703	2.28635	2.81024	5.842	10.3814	13.3568	16.4174	Encodes subunit of mitochondrial NAD(P)H dehydrogenase that is trans-spliced from three precursors, NAD1A, NAD1B, and NAD1C.
AT1G04600	4.61438	1.79667	2.79081	23.6848	109.29	42.5537	66.0995	member of Myosin-like proteins
AT1G62730	1.174	1.47731	2.78993	39.8717	46.8094	58.9029	111.239	Terpenoid synthases superfamily protein;(source:Araport11)
AT2G07715	2.80593	2.10341	2.77208	6.90532	19.3759	14.5247	19.1421	Nucleic acid-binding, OB-fold-like protein;(source:Araport11)
AT2G30020	1.18	0.958571	2.76555	85.4054	100.778	81.8672	236.193	Encodes AP2C1. Belongs to the clade B of the PP2C-superfamily. Acts as a MAPK phosphatase that negatively regulates MPK4 and MPK6.
AT2G39725	2.23592	2.14172	2.76473	12.9816	29.0259	27.8031	35.8907	LYR family of Fe/S cluster biogenesis protein;(source:Araport11)
AT5G52760	2.68887	1.81413	2.7571	243.529	654.816	441.793	671.432	Copper transport protein family;(source:Araport11)
AT5G06520	2.07839	1.39497	2.7491	3.97682	8.26541	5.54755	10.9327	SWAP (Suppressor-of-White-APricot)/surp domain-containing protein;(source:Araport11)
AT5G24110	4.91938	1.71566	2.74789	23.8662	117.407	40.9463	65.5817	member of WRKY Transcription Factor; Group III
AT5G05320	6.44765	3.11754	2.74692	4.10948	26.4965	12.8115	11.2884	FAD/NAD(P)-binding oxidoreductase family protein;(source:Araport11)
AT3G29000	2.20517	0.721166	2.74565	27.4353	60.4996	19.7854	75.3278	Calcium-binding EF-hand family protein;(source:Araport11)
ATMG00080	1.83984	2.75878	2.73769	11.5921	21.3275	31.98	31.7354	encodes a mitochondrial ribosomal protein L16, which is a constituent of the large ribosomal subunit
AT5G35735	3.00019	2.02466	2.73081	194.295	582.923	393.383	530.583	Auxin-responsive family protein;(source:Araport11)
AT1G30040	2.65325	1.33635	2.73016	24.7314	65.6187	33.0497	67.5206	Encodes a gibberellin 2-oxidase that acts on C-19 gibberellins. AtGA2OX2 expression is responsive to cytokinin and KNOX activities.
AT3G12050	0.56728	1.06066	2.72803	1947.44	1104.74	2065.57	5312.66	Aha1 domain-containing protein;(source:Araport11)
AT1G12030	0.968086	1.65031	2.72487	9.00482	8.71744	14.8608	24.5369	phosphoenolpyruvate carboxylase, putative (DUF506);(source:Araport11)
AT4G39364	0.892413	1.52742	2.72354	43.7413	39.0353	66.8114	119.131	snoRNA;(source:Araport11)
AT4G35770	11.1229	0.745256	2.71984	104.139	1158.33	77.6101	283.241	Senescence-associated gene that is strongly induced by phosphate starvation. Transcripts are differentially regulated at the level of mRNA stability at different times of day. mRNAs are targets of the mRNA degradation pathway mediated by the downstream (DST) instability determinant.
AT1G07897	0.442311	1.65099	2.71654	16.3436	7.22894	26.983	44.3979	None;(source:Araport11)
AT3G21890	3.69862	1.11119	2.71425	429.224	1587.54	476.948	1165.02	B-box type zinc finger family protein;(source:Araport11)
AT3G57950	2.37336	2.12181	2.70629	4.04231	9.59386	8.57701	10.9396	cotton fiber protein;(source:Araport11)
AT2G17660	1.06976	1.02035	2.70446	4.00469	4.28406	4.08619	10.8305	RPM1-interacting protein 4 (RIN4) family protein;(source:Araport11)
AT5G03285	0.787583	1.23236	2.70364	168.608	132.793	207.785	455.854	other_RNA;(source:Araport11)
AT5G64990	2.1608	1.57503	2.70091	3.39956	7.34575	5.35442	9.18188	RAB GTPase homolog H1A;(source:Araport11)
AT3G18510	1.52413	2.50272	2.69955	12.2229	18.6294	30.5905	32.9965	ATP-dependent helicase/nuclease subunit;(source:Araport11)
ATMG00640	1.54979	2.00829	2.69879	16.9992	26.3452	34.1393	45.8773	encodes a plant b subunit of mitochondrial ATP synthase based on structural similarity and the presence in the F(0) complex.
AT2G41990	4.64429	0.385771	2.69611	3.79369	17.619	1.4635	10.2282	late embryogenesis abundant protein;(source:Araport11)
AT2G42350	2.83688	2.44017	2.69604	3.92563	11.1365	9.57923	10.5837	RING/U-box superfamily protein;(source:Araport11)
AT1G01720	1.29646	1.18749	2.69597	422.107	547.246	501.249	1137.99	Belongs to a large family of putative transcriptional activators with NAC domain. Transcript level increases in response to wounding and abscisic acid. ATAF1 attentuates ABA signaling and sythesis. Mutants are hyposensitive to ABA. The mRNA is cell-to-cell mobile.
AT4G03930	0.574925	2.00426	2.69196	7.90317	4.54373	15.84	21.275	Plant invertase/pectin methylesterase inhibitor superfamily;(source:Araport11)
AT2G25440	6.08322	2.19607	2.68851	9.41423	57.2688	20.6743	25.3103	receptor like protein 20;(source:Araport11)
AT3G23170	5.57996	1.06862	2.68143	49.3985	275.641	52.7883	132.458	PRP is a proline/serine rich protein of unknown function. It interacts with defense related MAP kinase MPK6 and others. It's expression is induced by PAMP elicitors. May play a role in response to pathogens.
AT1G19250	6.91129	2.45714	2.67904	11.262	77.8349	27.6722	30.1713	FMO1 is required for full expression of TIR-NB-LRR-conditioned resistance to avirulent pathogens and for basal resistance to invasive virulent pathogens. Functions in an EDS1-regulated but SA-independent mechanism that promotes resistance and cell death at pathogen infection sites.
AT3G17790	4.8858	0.764899	2.67816	695.001	3395.64	531.606	1861.33	Expression is upregulated in the shoot of cax1/cax3 mutant and is responsive to phosphate (Pi) and not phosphite (Phi) in roots and shoots.
AT2G20142	3.43259	1.93984	2.67404	123.951	425.472	240.444	331.449	Toll-Interleukin-Resistance (TIR) domain family protein;(source:Araport11)
ATMG00090	2.15626	2.07854	2.67335	32.4536	69.9783	67.4559	86.7599	ribosomal protein S3
ATCG01050	0.9201	0.766493	2.66795	24.433	22.4808	18.7277	65.1861	Represents a plastid-encoded subunit of a NAD(P)H dehydrogenase complex. Its mRNA is edited at four positions. Translation data is not available for this gene.
AT4G02550	2.2422	1.2826	2.66793	48.6766	109.143	62.4328	129.866	Myb/SANT-like DNA-binding domain protein;(source:Araport11)
AT5G47130	1.17202	1.77094	2.66778	2.7175	3.18496	4.81252	7.24969	Bax inhibitor-1 family protein;(source:Araport11)
AT5G56020	1.89084	1.43972	2.66497	92.8473	175.56	133.674	247.435	Got1/Sft2-like vescicle transport protein family;(source:Araport11)
AT1G66960	5.49366	1.71773	2.66476	38.9017	213.712	66.8225	103.664	Terpenoid cyclases family protein;(source:Araport11)
AT4G16820	7.34892	1.28334	2.66466	0.865903	6.36345	1.11125	2.30734	Encodes a lipase that hydrolyzes phosphatidylcholine, glycolipids as well as triacylglycerols.
AT2G43150	1.58703	1.71189	2.65999	109.354	173.548	187.202	290.88	Proline-rich extensin-like family protein;(source:Araport11)
AT5G12110	0.22394	1.01188	2.65605	955.106	213.886	966.449	2536.81	elongation factor 1-beta 1;(source:Araport11)
AT1G76530	1.01513	1.34113	2.64802	11.4866	11.6603	15.405	30.4166	Auxin efflux carrier family protein;(source:Araport11)
AT3G56790	1.86436	2.31436	2.64684	7.7305	14.4124	17.8912	20.4614	RNA splicing factor-like protein;(source:Araport11)
AT5G16200	2.81573	1.16032	2.63886	48.6533	136.995	56.4536	128.389	50S ribosomal protein-like protein;(source:Araport11)
AT5G67300	2.17241	1.30066	2.63257	565.364	1228.2	735.345	1488.36	Member of the R2R3 factor MYB gene family involved in mediating plant responses to a variety of abiotic stimiuli. The mRNA is cell-to-cell mobile.
AT1G24140	2.73111	1.34623	2.62925	80.3786	219.523	108.208	211.335	Matrixin family protein;(source:Araport11)
AT2G46600	2.52256	1.47809	2.62013	617.142	1556.78	912.19	1616.99	Calcium-binding EF-hand family protein;(source:Araport11)
AT5G42120	0.804077	2.10152	2.61501	3.89919	3.13525	8.19422	10.1964	Concanavalin A-like lectin protein kinase family protein;(source:Araport11)
AT1G20640	0.766177	1.14226	2.6133	582.377	446.204	665.224	1521.92	Plant regulator RWP-RK family protein;(source:Araport11)
AT4G22940	1.32921	2.94738	2.61062	4.79225	6.36992	14.1246	12.5107	Protein kinase superfamily protein;(source:Araport11)
AT4G26270	1.4462	1.28533	2.6061	160.782	232.522	206.658	419.013	phosphofructokinase 3;(source:Araport11)
AT1G14205	0.653231	1.35793	2.60272	58.3531	38.118	79.2393	151.876	Ribosomal L18p/L5e family protein;(source:Araport11)
AT3G13400	4.23948	2.83548	2.60208	1.56225	6.62312	4.42973	4.06509	SKU5 similar 13;(source:Araport11)
ATMG00160	1.52058	1.60304	2.599	27.0531	41.1363	43.3672	70.311	cytochrome c oxidase subunit 2
AT4G03940	0.83379	0.993555	2.59781	40.5729	33.8293	40.3115	105.401	transmembrane protein;(source:Araport11)
AT5G47230	1.36573	1.18091	2.59771	31.0201	42.3651	36.632	80.5814	encodes a member of the ERF (ethylene response factor) subfamily B-3 of ERF/AP2 transcription factor family (ATERF-5). The protein contains one AP2 domain. There are 18 members in this subfamily including ATERF-1, ATERF-2, AND ATERF-5. The mRNA is cell-to-cell mobile.
AT1G09932	4.15744	1.83277	2.59763	139.946	581.818	256.489	363.529	Phosphoglycerate mutase family protein;(source:Araport11)
AT5G58070	0.670287	1.49974	2.59304	2991.19	2004.96	4486.01	7756.28	Encodes a temperature-induced lipocalin TIL1. Involved in thermotolerance. Peripherally associated with plasma membrane.
AT5G03545	0.876724	2.9924	2.59066	8.58354	7.52539	25.6854	22.237	Expressed in response to phosphate starvation, this response is enhanced by the presence of IAA. Additionally, its expression is responsive to both phosphate (Pi) and phosphite (Phi) in shoots. The mRNA is cell-to-cell mobile.
AT4G25480	1.05509	1.36491	2.58657	8.3485	8.80839	11.395	21.5939	encodes a member of the DREB subfamily A-1 of ERF/AP2 transcription factor family (CBF3). The protein contains one AP2 domain. There are six members in this subfamily, including CBF1, CBF2, and CBF3. This gene is involved in response to low temperature and abscisic acid.
AT2G26390	3.48637	2.10704	2.58128	4.35738	15.1914	9.18117	11.2476	Serine protease inhibitor (SERPIN) family protein;(source:Araport11)
AT3G10815	3.92131	1.27982	2.57414	11.7888	46.2274	15.0875	30.346	RING/U-box superfamily protein;(source:Araport11)
AT3G09940	5.08207	2.8944	2.56861	21.4214	108.865	62.0019	55.0232	Encodes a member of the monodehydroascorbate reductase gene family. Critical for a mutualistic symbiosis between the host Arabidopsis and the root colonizing fungus Piriformospora indica.
AT4G03490	2.48718	1.92627	2.56635	6.93177	17.2405	13.3524	17.7894	Ankyrin repeat family protein;(source:Araport11)
AT2G29470	7.96479	0.391384	2.56371	0.9	7.16831	0.352246	2.30734	Encodes glutathione transferase belonging to the tau class of GSTs. Naming convention according to Wagner et al. (2002).
AT1G19020	2.61606	1.21469	2.5635	103.225	270.042	125.386	264.617	CDP-diacylglycerol-glycerol-3-phosphate 3-phosphatidyltransferase;(source:Araport11)
AT3G21150	4.58344	0.775539	2.56254	612.327	2806.56	474.883	1569.11	Encodes a protein with a B-box domain predicted to act as a transcription factor. Expression of the BBX32 gene is affected by monochromatic red light. Genetic analysis shows BBX32 is under circadian control; it is a morning gene under clock regulation.
AT4G39670	3.97319	1.47242	2.55687	25.6113	101.759	37.7106	65.4847	Glycolipid transfer protein (GLTP) family protein;(source:Araport11)
AT4G05070	1.26899	2.46382	2.5537	485.435	616.012	1196.02	1239.65	Wound-responsive family protein;(source:Araport11)
AT2G36220	1.64217	0.763851	2.55074	26.175	42.9839	19.9938	66.7655	hypothetical protein;(source:Araport11)
AT2G32030	2.72523	1.08405	2.54416	16.4236	44.7581	17.804	41.7843	Acyl-CoA N-acyltransferases (NAT) superfamily protein;(source:Araport11)
AT5G43620	1.10094	2.00444	2.53363	54.8737	60.4125	109.991	139.03	Pre-mRNA cleavage complex II;(source:Araport11)
AT1G71490	1.92826	1.42975	2.5294	16.5027	31.8215	23.5948	41.7418	Tetratricopeptide repeat (TPR)-like superfamily protein;(source:Araport11)
AT1G15010	3.68264	1.00576	2.52702	18.4176	67.8255	18.5237	46.5416	mediator of RNA polymerase II transcription subunit;(source:Araport11)
AT1G55530	0.85961	1.32438	2.52502	1458.34	1253.6	1931.39	3682.34	RING/U-box superfamily protein;(source:Araport11)
AT4G28230	1.68427	4.16264	2.52455	37.2037	62.6608	154.865	93.9225	hypothetical protein;(source:Araport11)
AT3G21520	4.95671	1.76167	2.52005	6.22256	30.8434	10.9621	15.6812	Encodes a protein is directly or indirectly involved in membrane fission during breakdown of the ER and the tonoplast during leaf senescence and in membrane fusion during vacuole biogenesis in roots. The mRNA is cell-to-cell mobile.
AT1G32928	0.658125	1.29973	2.51622	17.4445	11.4807	22.6732	43.8943	Avr9/Cf-9 rapidly elicited protein;(source:Araport11)
AT1G71390	4.50811	1.98123	2.51259	19.52	87.9983	38.6736	49.0457	receptor like protein 11;(source:Araport11)
AT1G33730	6.67072	2.27997	2.51114	1.6406	10.944	3.74051	4.11976	member of CYP76C
AT3G07150	0.736224	0.817853	2.50849	13.5101	9.94648	11.0493	33.89	amino acid-ligase;(source:Araport11)
AT1G66160	1.94674	1.47095	2.50736	53.126	103.422	78.1454	133.206	CYS, MET, PRO, and GLY protein 1;(source:Araport11)
AT1G60960	3.38117	2.60946	2.50659	44.3457	149.94	115.718	111.157	Encodes a plasma membrane localized zinc/iron transporter.
AT3G26830	10.0993	1.69208	2.50315	35.5693	359.225	60.1862	89.0353	Mutations in pad3 are defective in biosynthesis of the indole derived phytoalexin camalexin. Encodes a cytochrome P450 enzyme that catalyzes the conversion of dihydrocamalexic acid to camalexin. The mRNA is cell-to-cell mobile.
AT1G52790	0.909097	1.02802	2.49053	4.96252	4.51141	5.10155	12.3593	encodes a putative oxidoreductase, 2OG-Fe(II) oxygenase family protein, similar to GS-AOP loci (GI:16118889, GI:16118887, GI:16118891, GI:16118893); contains PF03171 2OG-Fe(II) oxygenase superfamily domain
AT4G23310	3.6884	1.89461	2.49035	69.5148	256.398	131.704	173.116	Encodes a cysteine-rich receptor-like protein kinase.
AT3G26350	1.76271	2.41469	2.48752	10.4361	18.3958	25.2	25.9601	proline-rich receptor-like kinase;(source:Araport11)
AT1G14780	3.15084	2.32386	2.48728	6.94534	21.8837	16.14	17.275	MAC/Perforin domain-containing protein;(source:Araport11)
AT5G03860	4.64642	1.4704	2.48548	2.24502	10.4313	3.30108	5.57994	Encodes a protein with malate synthase activity.
AT2G30750	12.5972	2.27737	2.48201	3.1245	39.36	7.11565	7.75504	putative cytochrome P450
AT5G42840	0.929314	2.1167	2.47456	7.18038	6.67283	15.1987	17.7683	Cysteine/Histidine-rich C1 domain family protein;(source:Araport11)
AT2G41150	1.31741	1.76841	2.47388	56.084	73.8857	99.1794	138.745	plant/protein;(source:Araport11)
AT3G05320	2.28015	1.63534	2.47253	95.6672	218.135	156.449	236.54	O-fucosyltransferase family protein;(source:Araport11)
AT5G60610	1.0381	1.03534	2.46794	11.1029	11.5259	11.4953	27.4013	F-box/RNI-like superfamily protein;(source:Araport11)
AT5G52630	1.14077	0.99204	2.46542	40.8647	46.617	40.5394	100.749	Encodes a member of the DYW subfamily of pentatricopeptide repeat (PPR) proteins. Loss of MEF1 function affects RNA editing at specific sites in the mitochondrial genome but do not exhibit obvious phenotypes.
AT1G53620	3.83096	1.73153	2.4652	6.34092	24.2918	10.9795	15.6316	transmembrane protein;(source:Araport11)
ATCG00730	1.21363	1.16311	2.46473	45.3178	54.9988	52.7098	111.696	A chloroplast gene encoding subunit IV of the cytochrome b6/f complex
AT4G09150	0.969448	1.07104	2.45759	1379.9	1337.74	1477.93	3391.22	T-complex protein 11;(source:Araport11)
AT1G26380	11.1408	2.09341	2.45541	12.2389	136.351	25.621	30.0515	Functions in the biosynthesis of 4-hydroxy indole-3-carbonyl nitrile (4-OH-ICN), a cyanogenic phytoalexin in Arabidopsis. FOX1 acts as a dehydrogenase on indole cyanohydrin to form indole carbonyl nitrile.
AT5G05400	1.57949	1.43606	2.455	12.3932	19.5749	17.7974	30.4254	LRR and NB-ARC domains-containing disease resistance protein;(source:Araport11)
AT1G09070	2.0867	1.52041	2.45413	2709.37	5653.64	4119.36	6649.16	SRC2 specifically binds the peptide PIEPPPHH, and moves from ER to a vacuole fraction where it gets internalized. Involved in Protein Storage Vacuole targeting. The mRNA is cell-to-cell mobile.
AT1G29280	6.92824	1.56891	2.45124	0.957826	6.63605	1.50274	2.34786	member of WRKY Transcription Factor; Group II-e The mRNA is cell-to-cell mobile.
AT1G18300	0.775283	0.977116	2.44929	90.6885	70.3093	88.6132	222.123	nudix hydrolase homolog 4;(source:Araport11)
AT3G15340	1.16201	0.89579	2.44912	6.65671	7.73515	5.96301	16.303	Encodes PPI2 (proton pump interactor 2), a homologue of PPI1, a protein that interacts with the plasma membrane H ATPase AHA1.
AT1G18740	1.56661	1.70514	2.44461	485.246	760.191	827.413	1186.24	ROH1, putative (DUF793);(source:Araport11)
AT1G08460	1.90483	1.50212	2.44155	382.869	729.301	575.115	934.792	histone deacetylase 8;(source:Araport11)
AT5G37490	16.1692	5.07042	2.44077	0.288634	4.66699	1.4635	0.704491	ARM repeat superfamily protein;(source:Araport11)
AT4G39366	0.869838	1.33072	2.43753	59.65	51.8859	79.3775	145.399	snoRNA;(source:Araport11)
AT3G50770	3.14088	1.10896	2.43312	43.0063	135.078	47.6923	104.64	calmodulin-like 41;(source:Araport11)
AT1G21240	3.09756	2.13711	2.42872	124.161	384.595	265.346	301.552	encodes a wall-associated kinase The mRNA is cell-to-cell mobile.
AT5G09876	6.16801	1.74481	2.41967	1.26004	7.77193	2.19853	3.04888	hypothetical protein;(source:Araport11)
AT3G11000	3.24328	2.9826	2.41593	7.19636	23.3398	21.4639	17.3859	DCD (Development and Cell Death) domain protein;(source:Araport11)
AT5G24660	1.06647	1.78882	2.4141	460.849	491.48	824.376	1112.53	response to low sulfur 2;(source:Araport11)
AT5G17540	1.54251	2.28972	2.4084	17.064	26.3213	39.0716	41.0968	HXXXD-type acyl-transferase family protein;(source:Araport11)
AT3G14190	0.833381	1.51108	2.39817	25.0441	20.8713	37.8436	60.0599	Encodes a 193 amino acid protein of unknown function. Contains a DEN-box (aa 14?16), a KEN-box, and the D-box (aa 46?54)and a third, unknown domain (aa 81?97). Loss of function alleles are defective in meiosis and have reduced fertility. pans1 mutants show premature loss of cohesion of sister chromatids during meioisis I and meiosis II resulting in abnormal chromosome segregation and unbalanced t…
AT3G15760	2.91542	1.34494	2.37724	112.175	327.037	150.868	266.666	cytochrome P450 family protein;(source:Araport11)
AT1G01680	2.17037	1.71847	2.3742	198.346	430.484	340.851	470.913	plant U-box 54;(source:Araport11)
AT1G48930	0.418302	2.46945	2.36016	0.9	0.376472	2.2225	2.12414	glycosyl hydrolase 9C1;(source:Araport11)
AT3G01760	3.12054	2.03446	2.36016	0.9	2.80849	1.83101	2.12414	Encodes an amino acid transporter expressed in the root that is involved in the uptake of acidic amino acids, glutamine and alanine, and probably phenylalanine.
AT5G67520	3.26531	1.94388	2.34769	19.5736	63.9137	38.0488	45.9527	Provides activated sulfate for the sulfation of secondary metabolites, including the glucosinolates. Redundant with APK3.
AT1G56600	1.62165	1.12911	2.34202	515.096	835.303	581.6	1206.37	GolS2 is a galactinol synthase that catalyzes the formation of galactinol from UDP-galactose and myo-inositol. GolS2 transcript levels rise in response to methyl viologen, an oxidative damage-inducing agent. Plants over-expressing GolS2 have increased tolerance to salt, chilling, and high-light stress.
AT2G37130	4.55832	1.37315	2.33798	35.7333	162.884	49.0673	83.5437	Peroxidase superfamily protein;(source:Araport11)
AT1G24530	3.6773	1.36604	2.33445	15.5177	57.0633	21.1979	36.2253	Transducin/WD40 repeat-like superfamily protein;(source:Araport11)
AT2G21200	1.8545	4.321	2.33212	27.2034	50.4486	117.546	63.4416	SAUR-like auxin-responsive protein family;(source:Araport11)
AT4G14370	3.31914	1.4752	2.33055	31.6263	104.972	46.6551	73.7066	Disease resistance protein (TIR-NBS-LRR class) family;(source:Araport11)
AT3G11640	2.54358	2.10028	2.32975	7.10204	18.0646	14.9162	16.546	transmembrane protein;(source:Araport11)
ATMG00030	1.77253	1.7066	2.3292	56.0328	99.3196	95.6255	130.512	hypothetical protein;(source:Araport11)
AT1G72940	2.25977	1.46737	2.32734	364.233	823.084	534.466	847.697	Toll-Interleukin-Resistance (TIR) domain-containing protein;(source:Araport11)
AT2G30770	8.97972	1.7577	2.32725	18.4455	165.635	32.4217	42.9273	putative cytochrome P450
AT3G24900	2.44904	2.64596	2.32579	35.0665	85.8792	92.7848	81.5573	receptor like protein 39;(source:Araport11)
AT2G23830	4.72239	1.60586	2.32382	4.3605	20.592	7.00234	10.133	PapD-like superfamily protein;(source:Araport11)
AT1G56300	0.400439	2.32903	2.32349	27.4384	10.9874	63.905	63.753	Chaperone DnaJ-domain superfamily protein;(source:Araport11)
AT1G05183	15.5271	4.05191	2.32346	0.380558	5.90896	1.54198	0.884211	Natural antisense transcript overlaps with AT1G15700;(source:Araport11)
AT5G13320	2.51018	1.81544	2.3193	513.12	1288.02	931.539	1190.08	Encodes an enzyme capable of conjugating amino acids to 4-substituted benzoates. 4-HBA (4-hydroxybenzoic acid) and pABA (4-aminobenzoate) may be targets of the enzyme in Arabidopsis, leading to the production of pABA-Glu, 4HBA-Glu, or other related compounds. This enzyme is involved in disease-resistance signaling. It is required for the accumulation of salicylic acid, activation of defense respo…
AT4G23210	3.44916	1.63415	2.31832	142.247	490.632	232.453	329.773	Encodes a Cysteine-rich receptor-like kinase (CRK13). Overexpression of CRK13 leads to hypersensitive response cell death, and induces defense against pathogens by causing increased accumulation of salicylic acid.
ATMG00650	1.54946	1.95757	2.31692	9.64926	14.9512	18.8891	22.3566	Encodes NADH dehydrogenase subunit 4L.
AT1G12060	1.05378	1.19823	2.31386	110.394	116.331	132.278	255.436	A member of Arabidopsis BAG (Bcl-2-associated athanogene) proteins, plant homologs of mammalian regulators of apoptosis. Plant BAG proteins are multi-functional and remarkably similar to their animal counterparts, as they regulate apoptotic-like processes ranging from pathogen attack, to abiotic stress, to plant development.
AT4G28485	0.819387	1.79701	2.31109	9.79407	8.02513	17.6	22.635	The structure of this gene is mis-annotated in TAIR10. Please refer to PMID:20712629 and the Comment field on the TAIR locus page for revised annotation.
AT2G26560	3.85328	2.01087	2.30674	39.3696	151.702	79.1674	90.8155	Encodes a lipid acyl hydrolase with wide substrate specificity that accumulates upon infection by fungal and bacterial pathogens. Protein is localized in the cytoplasm in healthy leaves, and in membranes in infected cells. Plays a role in cell death and differentially affects the accumulation of oxylipins. Contributes to resistance to virus.
AT3G28890	2.27704	2.28234	2.305	14.6239	33.2992	33.3768	33.7082	receptor like protein 43;(source:Araport11)
AT3G04220	3.1653	2.05988	2.30473	15.7904	49.9812	32.5263	36.3926	Disease resistance protein (TIR-NBS-LRR class) family;(source:Araport11)
AT2G32210	2.22323	1.05034	2.29748	7.45784	16.5805	7.83327	17.1343	cysteine-rich/transmembrane domain A-like protein;(source:Araport11)
AT3G60470	1.61603	2.11043	2.29303	9.74048	15.7409	20.5566	22.3352	transmembrane protein, putative (DUF247);(source:Araport11)
AT3G06520	0.884574	1.74911	2.293	72.7181	64.3245	127.192	166.743	agenet domain-containing protein;(source:Araport11)
AT1G17380	1.57822	1.83676	2.29224	14.468	22.8336	26.5741	33.164	jasmonate-zim-domain protein 5;(source:Araport11)
AT5G60440	3.46648	1.36626	2.29122	6.74863	23.394	9.22042	15.4626	AGL62 encodes a Type I MADS domain protein that likely functions as a transcription factor. It is expressed AGL62 is expressed exclusively in the endosperm. AGL62 supresses suppresses cellularization during the syncytial phase of endosperm development.
AT3G17030	0.908957	1.1962	2.28843	54.8592	49.8646	65.6226	125.541	Nucleic acid-binding proteins superfamily;(source:Araport11)
AT3G44350	2.46453	1.68944	2.2878	21.7922	53.7073	36.8165	49.8561	NAC domain containing protein 61;(source:Araport11)
AT3G26040	1.864	2.64527	2.27899	18.6805	34.8205	49.4151	42.5727	HXXXD-type acyl-transferase family protein;(source:Araport11)
AT3G16720	2.22419	1.32885	2.27039	108.827	242.053	144.615	247.08	RING-H2 protein induced after exposure to chitin or inactivated crude cellulase preparations. The mRNA is cell-to-cell mobile.
AT1G19510	2.96779	1.09432	2.26523	39.4591	117.106	43.1809	89.3839	RAD-like 5;(source:Araport11)
AT2G47180	0.617015	0.950441	2.26452	955.423	589.51	908.073	2163.57	GolS1 is a galactinol synthase that catalyzes the formation of galactinol from UDP-galactose and myo-inositol. GolS1 transcript levels rise in response to methyl viologen, an oxidative damage-inducing agent. Plants over-expressing GolS1 have increased tolerance to salt, chilling, and high-light stress.
AT3G62960	0.991992	1.55561	2.26281	3.85846	3.82756	6.00226	8.73097	Thioredoxin superfamily protein;(source:Araport11)
AT1G72910	1.64485	1.51363	2.26219	715.233	1176.45	1082.6	1617.99	Toll-Interleukin-Resistance (TIR) domain-containing protein;(source:Araport11)
AT5G51480	7.68357	3.15211	2.26099	1.6406	12.6056	5.17133	3.70937	SKU5 similar 2;(source:Araport11)
AT4G28070	1.73941	1.77785	2.2583	28.6961	49.9143	51.0172	64.8044	AFG1-like ATPase family protein;(source:Araport11)
AT1G72950	1.44397	1.51399	2.25681	11.6833	16.8703	17.6884	26.367	Disease resistance protein (TIR-NBS class);(source:Araport11)
AT5G17680	2.15151	1.01731	2.25594	6.89175	14.8277	7.01105	15.5474	disease resistance protein (TIR-NBS-LRR class);(source:Araport11)
AT5G01990	1.49738	1.66117	2.25353	60.097	89.9881	99.8316	135.43	Auxin efflux carrier family protein;(source:Araport11)
AT5G02490	1.18234	1.26678	2.25276	2372.81	2805.48	3005.83	5345.38	Heat shock protein 70 (Hsp 70) family protein;(source:Araport11)
AT1G48605	3.52806	2.45489	2.24858	13.7964	48.6744	33.8686	31.0222	Encodes a protein similar to yeast HAL3, which regulates the cell cycle and tolerance to salt stress through inhibition of the PPZ1 type-1 protein phosphatase. AtHAL3b mRNA levels are induced by salt stress. HAL3B presumably encodes for phosphopantothenoylcysteine decarboxylase being involved in Coenzyme A biosynthesis as indicated by functional complementation of a double mutant hal3 aaBb.
AT4G16400	0.960641	2.24095	2.24793	29.391	28.2342	65.8637	66.0688	transmembrane protein;(source:Araport11)
AT1G13340	2.61344	1.40727	2.2473	166.982	436.397	234.989	375.258	Regulator of Vps4 activity in the MVB pathway protein;(source:Araport11)
AT2G43510	2.77466	1.437	2.2471	5.631	15.6241	8.09176	12.6534	Member of the defensin-like (DEFL) family. Encodes putative trypsin inhibitor protein which may function in defense against herbivory.
AT3G26470	3.9168	1.23794	2.24401	29.2221	114.457	36.1752	65.5748	Powdery mildew resistance protein, RPW8 domain-containing protein;(source:Araport11)
AT2G32190	3.11855	1.34807	2.24305	6.02513	18.7897	8.1223	13.5147	cysteine-rich/transmembrane domain A-like protein;(source:Araport11)
AT3G21560	2.29515	0.652973	2.23375	781.901	1794.58	510.56	1746.57	Encodes a protein with sinapic acid:UDP-glucose glucosyltransferase activity. Mutants defective in this gene are hyper-fluorescent (which accumulate in their trichomes a compound that is likely to be 3',5'-dimethoxynaringenin chalcone or sinapoyltriacetic acid lactone, potential products of the concerted action of 4-coumarate CoA ligase and chalcone synthase on sinapic acid). Also shown to be req…
AT4G20362	1.60645	1.95687	2.23238	19.5433	31.3953	38.2438	43.6281	Potential natural antisense gene, locus overlaps with AT4G20360. Has been identified as a translated small open reading frame by ribosome profiling.
ATMG01090	2.12451	2.40733	2.22992	7.98463	16.9635	19.2217	17.8051	ATP synthase 9 mitochondrial;(source:Araport11)
AT4G39110	1.10776	2.54638	2.22595	18.5615	20.5617	47.2645	41.3168	Malectin/receptor-like protein kinase family protein;(source:Araport11)
AT5G47120	1.20337	1.28737	2.22498	1655.24	1991.86	2130.9	3682.86	Encodes BI-1, a homolog of mammalian Bax inhibitor 1. Functions as an attenuator of biotic and abiotic types of cell death. Bax-induced cell death can be downregulated by ectopically expressing AtBI in planta. The mRNA is cell-to-cell mobile.
ATMG00670	1.71028	2.07535	2.2224	26.5966	45.4876	55.1972	59.1082	transmembrane protein;(source:Araport11)
AT5G11290	2.29112	1.64307	2.22122	0.9	2.06201	1.47877	1.99909	transmembrane protein, putative (DUF247);(source:Araport11)
AT1G13360	2.48362	1.29224	2.21907	997.906	2478.42	1289.54	2214.43	hypothetical protein;(source:Araport11)
AT5G56960	4.46832	1.90039	2.21677	7.429	33.1952	14.118	16.4684	basic helix-loop-helix (bHLH) DNA-binding family protein;(source:Araport11)
ATCG00680	1.31602	1.15582	2.21527	169.778	223.432	196.234	376.104	encodes for CP47, subunit of the photosystem II reaction center.
AT1G73805	2.19983	1.67451	2.21222	527.597	1160.63	883.468	1167.16	Encodes SAR Deficient 1 (SARD1), a key regulator for ICS1 (Isochorismate Synthase 1) induction and salicylic acid (SA) synthesis.
AT5G65600	5.71816	1.422	2.20996	1.26004	7.20509	1.79177	2.78463	Concanavalin A-like lectin protein kinase family protein;(source:Araport11)
AT2G41100	2.83433	1.18516	2.20982	1706.37	4836.42	2022.32	3770.76	encodes a calmodulin-like protein, with six potential calcium binding domains. Calcium binding shown by Ca(2)-specific shift in electrophoretic mobility. Expression induced by touch and darkness. Expression may also be developmentally controlled. Expression in growing regions of roots, vascular tissue, root/shoot junctions, trichomes, branch points of the shoot, and regions of siliques and flower…
AT4G21120	3.51799	2.09906	2.20877	22.8979	80.5547	48.0641	50.5763	Encodes a member of the cationic amino acid transporter (CAT) subfamily of amino acid polyamine choline transporters. Mediates efficient uptake of Lys, Arg and Glu in a yeast system. The mRNA is cell-to-cell mobile.
AT2G21650	1.34143	2.1485	2.20809	109.099	146.348	234.399	240.899	RSM1 is a member of a small sub-family of single MYB transcription factors. Analysis of overexpressin lines indicate its involvement during early morphogenesis.
AT2G40740	6.88518	2.32038	2.2052	4.75152	32.7151	11.0253	10.478	member of WRKY Transcription Factor; Group III
AT2G31141	2.78302	1.45293	2.20454	11.5026	32.0118	16.7124	25.3578	hypothetical protein;(source:Araport11)
AT1G72760	1.73922	1.08113	2.20348	7.54905	13.1294	8.16154	16.6342	Protein kinase superfamily protein;(source:Araport11)
AT2G01020	3.15397	1.17539	2.19202	6.89175	21.7363	8.10046	15.1069	5.8SrRNA
AT2G26530	2.00231	1.32609	2.1919	157.747	315.86	209.188	345.766	unknown function
AT1G76600	1.00189	1.37572	2.18919	41.3155	41.3935	56.8385	90.4476	poly polymerase;(source:Araport11)
AT4G11655	3.70646	1.6754	2.18656	5.05302	18.7288	8.46584	11.0487	Uncharacterized protein family (UPF0497);(source:Araport11)
ATMG00040	2.20948	2.47103	2.18511	5.82771	12.8762	14.4005	12.7342	ATP synthase subunit C family protein;(source:Araport11)
AT1G22500	3.49524	1.70543	2.18365	13.5613	47.4001	23.1279	29.6132	Gene encodes a putative C3HC4-type RING zinc finger factor. it is induced in response to light and ascorbate stimulus.
AT3G06355	2.18811	1.20646	2.18358	61.2289	133.976	73.8705	133.698	None;(source:Araport11)
AT2G06510	1.36329	2.42144	2.18258	53.8366	73.3948	130.362	117.502	Encodes a homolog of Replication Protein A that is involved in meiosis I in pollen mother cells. rpa1a mutants have a reduced number of class I crossovers. The protein is located in chromatin-associated foci in early leptotene and can be detected in these foci until late pachytene of meiosis I.
AT5G54940	1.0888	1.45443	2.17695	4173.19	4543.75	6069.61	9084.83	Translation initiation factor SUI1 family protein;(source:Araport11)
AT5G48850	1.24732	3.44466	2.17507	6.87817	8.57925	23.6929	14.9605	Homologous to the wheat sulphate deficiency-induced gene sdi1. Expression in root and leaf is induced by sulfur starvation. Knockout mutants retained higher root and leaf sulfate concentrations, indicating a role in regulation of stored sulfate pools.
AT5G15430	0.842024	0.835598	2.17385	11.4065	9.60458	9.53128	24.7962	Plant calmodulin-binding protein-like protein;(source:Araport11)
AT5G59550	1.34064	1.00397	2.1737	131.613	176.447	132.135	286.089	Encodes an ABA- and drought-induced RING-DUF1117 gene whose mutation results in hyposensitive phenotypes toward ABA in terms of germination rate and stomatal closure and markedly reduced tolerance to drought stress relative to wild-type plants.
AT1G76930	3.50867	1.33146	2.16629	28.9199	101.471	38.5058	62.649	Encodes an Arabidopsis extensin gene that belongs to cell-wall hydroxyproline-rich glycoproteins. The cross-link of extensins enforces cell wall strength. Transgenic plants overexpressing this gene show an increase in stem thickness.
AT5G66880	0.942602	1.43009	2.16449	138.17	130.239	197.596	299.067	encodes a member of SNF1-related protein kinases (SnRK2) whose activity is activated by ionic (salt) and non-ionic (mannitol) osmotic stress. Enzyme involved in the ABA signaling during seed germination, dormancy and seedling growth. The mRNA is cell-to-cell mobile.
AT1G63720	2.11477	1.27887	2.16434	36.0348	76.2053	46.0839	77.9915	hydroxyproline-rich glycoprotein family protein;(source:Araport11)
AT3G48240	1.60952	1.17266	2.16316	191.208	307.754	224.221	413.613	Octicosapeptide/Phox/Bem1p family protein;(source:Araport11)
AT5G38900	4.96742	1.47633	2.15102	34.5509	171.629	51.0087	74.3196	Thioredoxin superfamily protein;(source:Araport11)
AT2G47270	2.47465	1.17494	2.15098	9.00411	22.282	10.5793	19.3676	Encodes UPBEAT1 (UPB1), a transcription factor with a bHLH domain. Regulates the expression of a set of peroxidases that modulate the balance of reactive oxygen species (ROS) between the zones of cell proliferation and the zone of cell elongation where differentiation begins. Disruption of UPB1 activity alters this ROS balance, leading to a delay in the onset of differentiation.
AT5G10380	2.90537	1.61814	2.13832	858.79	2495.11	1389.65	1836.37	Encodes a RING finger domain protein with E3 ligase activity that is localized to the lipid rafts of the plasma membrane. Expression is increased in response to fungal pathogen. May be involved in regulation of programmed cell death by facilitating degredation of regulation of PDC activators. The mRNA is cell-to-cell mobile.
ATMG00660	2.20743	1.82274	2.13727	32.4521	71.636	59.1517	69.3591	hypothetical protein;(source:Araport11)
AT1G51620	2.14345	1.20241	2.13655	25.3613	54.3607	30.4946	54.1856	Protein kinase superfamily protein;(source:Araport11)
AT3G46620	1.59904	0.921409	2.13431	221.484	354.162	204.078	472.717	Encodes an ABA- and drought-induced RING-DUF1117 gene whose mutation results in hyposensitive phenotypes toward ABA in terms of germination rate and stomatal closure and markedly reduced tolerance to drought stress relative to wild-type plants.
AT4G14690	0.48176	0.848388	2.13426	102.778	49.5142	87.1955	219.355	Encodes an early light-induced protein. ELIPs are thought not to be directly involved in the synthesis and assembly of specific photosynthetic complexes, but rather affect the biogenesis of all chlorophyll-binding complexes. A study (PMID 17553115) has shown that the chlorophyll synthesis pathway was downregulated as a result of constitutive ELIP2 expression, leading to decreased chlorophyll avai…
AT3G08720	2.68055	1.22782	2.13344	199.181	533.915	244.558	424.942	Encodes a ribosomal-protein S6 kinase. Gene expression is induced by cold and salt (NaCl). Activation of AtS6k is regulated by 1-naphthylacetic acid and kinetin, at least in part, via a lipid kinase-dependent pathway. Phosphorylates specifically mammalian and plant S6 at 25 degrees C but not at 37 degrees C. Involved in translational up-regulation of ribosomal proteins.
ATCG00560	1.34087	0.732638	2.13123	13.0512	17.5	9.56182	27.8152	PSII L protein
AT1G24580	1.46628	1.03571	2.12787	192.228	281.861	199.093	409.037	RING/U-box superfamily protein;(source:Araport11)
AT4G17670	2.8843	1.44274	2.1275	66.7161	192.429	96.2539	141.939	senescence-associated family protein (DUF581);(source:Araport11)
AT3G26819	3.02444	0.408351	2.1273	0.9	2.722	0.367516	1.91457	Encodes a microRNA that targets several HAP2 family members. MicroRNAs are regulatory RNAs with a mature length of ~21-nucleotides that are processed from hairpin precursors by Dicer-like enzymes. MicroRNAs can negatively regulate gene expression by attenuating translation or by directing mRNA cleavage.Mature sequence: UAGCCAAGGAUGACUUGCCUG
AT1G58420	2.78578	1.68887	2.12662	19.5736	54.5276	33.0572	41.6255	Uncharacterized conserved protein UCP031279;(source:Araport11)
AT3G25510	3.0515	1.87662	2.1263	29.0645	88.6901	54.5429	61.7998	disease resistance protein (TIR-NBS-LRR class) family protein;(source:Araport11)
AT4G23570	0.957117	0.983528	2.12573	3558.99	3406.37	3500.36	7565.45	Closely related to SGT1B, may function in SCF(TIR1) mediated protein degradation. AtSGT1a and AtSGT1b are functionally redundant in the resistance to pathogenes. AtSGT1b was more highly expressed than AtSGT1. The N-terminal TPR domain of AtSGT1a reduces the steady-state level of Arabidopsis SGT1 proteins whereas the same domain from AtSGT1b enhances SGT1 accumulation. The TPR domain is dispensabl…
AT3G26440	1.15031	1.13198	2.11961	318.98	366.925	361.079	676.113	transmembrane protein, putative (DUF707);(source:Araport11)
AT3G55646	1.16136	1.80248	2.11876	189.009	219.508	340.686	400.465	TPRXL;(source:Araport11)
AT4G30130	2.04889	1.86994	2.1184	15.321	31.391	28.6493	32.456	DUF630 family protein (DUF630 and DUF632);(source:Araport11)
AT4G00700	2.73135	1.82732	2.11787	268.562	733.537	490.748	568.78	C2 calcium/lipid-binding plant phosphoribosyltransferase family protein;(source:Araport11)
AT4G21480	1.09777	1.447	2.11687	13.0224	14.2956	18.8433	27.5666	Putative sugar transporter. Expressed in nematode-induced root syncytia.
AT2G25297	5.31807	1.52067	2.11633	6.34092	33.7214	9.64245	13.4195	transmembrane protein;(source:Araport11)
AT2G31865	2.63955	1.60724	2.11082	267.852	707.008	430.503	565.387	poly(ADP-ribose) glycohydrolase 2;(source:Araport11)
AT3G15536	2.59008	2.01961	2.10992	89.8265	232.658	181.415	189.527	Unknown gene The mRNA is cell-to-cell mobile.
AT1G05000	2.04347	1.51164	2.10802	24.9007	50.8837	37.6408	52.4911	Encodes an atypical dual-speci&#64257;city phosphatase.
AT1G79910	1.01996	0.954682	2.10554	23.5257	23.9952	22.4595	49.5342	Regulator of Vps4 activity in the MVB pathway protein;(source:Araport11)
AT1G53625	2.5696	1.80479	2.0983	20.0422	51.5005	36.172	42.0546	hypothetical protein;(source:Araport11)
AT2G17040	2.13473	1.74279	2.09718	373.232	796.75	650.466	782.733	Member of the NAC transcription factor family and more specifically, the ONAC022 subfamily. Involved in leaf and inflorescence stem morphogenesis. The mRNA is cell-to-cell mobile.
ATMG01360	1.76818	1.90798	2.09558	58.7273	103.84	112.051	123.068	cytochrome c oxidase subunit 1
AT1G77000	1.55781	1.48393	2.09454	44.539	69.3832	66.093	93.2886	AtSKP2;2 is a homolog of human SKP2, the human F-box protein that recruits E2F1. Contains an F-box motif at the N-terminal region and a C-terminal Leu-rich repeat domain. Forms part of an E3-ubiquitin-ligase SCF (Skp1, cullin, F-box) complex and recruits phosphorylated AtE2Fc, a transcriptional factor that might play a role in cell division and during the transition from skotomorphogenesis to pho…
AT5G03290	1.33396	1.06033	2.09094	1193.91	1592.63	1265.94	2496.39	Encodes a catalytic subunit of the mitochondrially-localized NAD+ dependent isocitrate dehydrogenase. The mRNA is cell-to-cell mobile.
AT1G67920	1.55464	1.74439	2.08935	33.4764	52.0437	58.3958	69.9439	hypothetical protein;(source:Araport11)
AT2G21550	1.85568	1.75916	2.08666	8.58523	15.9315	15.1028	17.9144	One of three DRTS genes, this is the most divergent one.THY3/DRTS3 is preferentially expressed in the shoot apex, stipules and root caps.
AT1G67970	2.72477	1.56987	2.08633	98.551	268.528	154.712	205.61	member of Heat Stress Transcription Factor (Hsf) family
AT3G56880	1.13889	1.19949	2.0838	339.037	386.127	406.672	706.487	VQ motif-containing protein;(source:Araport11)
AT4G08555	2.03426	1.29045	2.08345	18.3264	37.2806	23.6493	38.1821	hypothetical protein;(source:Araport11)
AT3G52450	2.21242	0.917623	2.08232	20.5729	45.5157	18.8781	42.8393	Encodes a cytoplasmically localized U-box domain E3 ubiquitin ligase protein that is involved in the response to water stress and acts as a negative regulator of PAMP-triggered immunity.
AT1G73010	1.93581	1.03116	2.08219	6.20898	12.0194	6.40245	12.9283	Encodes PPsPase1, a pyrophosphate-specific phosphatase catalyzing the specific cleavage of pyrophosphate (Km 38.8 uM) with an alkaline catalytic pH optimum. Expression is upregulated in the shoot of cax1/cax3 mutant.
AT5G08240	4.92734	1.5533	2.08087	24.4849	120.646	38.0323	50.9498	transmembrane protein;(source:Araport11)
AT1G14970	0.911949	1.27574	2.07953	68.8651	62.8015	87.8542	143.207	O-fucosyltransferase family protein;(source:Araport11)
AT5G04840	0.880259	0.697671	2.07847	49.3768	43.4644	34.4488	102.628	bZIP protein;(source:Araport11)
AT3G02800	4.09412	1.34689	2.07526	4.39811	18.0064	5.92377	9.12721	Encodes an atypical dual-speci&#64257;city phosphatase.
AT4G21850	4.13174	1.65509	2.07369	62.1306	256.707	102.831	128.839	methionine sulfoxide reductase B9;(source:Araport11)
AT2G22500	1.90069	0.918505	2.07281	185.196	351.999	170.103	383.875	Encodes one of the mitochondrial dicarboxylate carriers (DIC): DIC1 (AT2G22500), DIC2 (AT4G24570), DIC3 (AT5G09470).
AT3G13020	1.56519	1.48722	2.06702	11.5402	18.0626	17.1627	23.8538	hAT transposon superfamily protein;(source:Araport11)
AT4G17230	1.92412	1.56406	2.06551	181.922	350.04	284.537	375.762	Encodes a scarecrow-like protein (SCL13). Member of GRAS gene family.
AT4G36040	2.60814	2.03784	2.063	955.992	2493.36	1948.16	1972.21	Chaperone DnaJ-domain superfamily protein;(source:Araport11)
AT4G37010	3.93228	1.59468	2.06177	6.95892	27.3644	11.0972	14.3477	Encodes a member of the Centrin family. Mutants are hypersensitive to UV and prone to UV induced DNA damage. Based on sequence similarity and mutant phenotype CEN2 is thought to be involved in nucelotide excision repair/DNA repair.
AT1G27770	1.93493	1.33432	2.06151	1090.72	2110.47	1455.38	2248.53	Encodes a chloroplast envelope Ca2+ATPase with an N-terminal autoinhibitor.
AT4G03595	1.2957	1.63359	2.05867	6.75981	8.75868	11.0427	13.9162	Natural antisense transcript overlaps with AT4G00370;(source:Araport11)
AT3G14440	0.975181	1.12573	2.05448	148.939	145.242	167.664	305.991	Encodes 9-<i>cis</i>-epoxycarotenoid dioxygenase, a key enzyme in the biosynthesis of abscisic acid. Regulated in response to drought and salinity. Expressed in roots, flowers and seeds. Localized to the chloroplast stroma and thylakoid membrane.
AT1G08650	4.45807	1.06355	2.05288	577.58	2574.89	614.283	1185.7	Encodes a phosphoenolpyruvate carboxylase kinase that is expressed at highest levels in leaves. Expression is induced by light. The mRNA is cell-to-cell mobile.
AT4G18010	2.8832	1.3117	2.05264	318.458	918.178	417.721	653.68	Encodes an inositol polyphosphate 5-phosphatase that appears to have Type I activity. It can dephosphorylate IP3(inositol(1,4,5)P3) and IP4 (inositol(1,3,4,5)P4), but it does not appear to be active against phosphatidylinositol 4,5 bisphosphate. Overexpression of this gene renders plants insensitive to ABA in germination and growth assays.
AT1G74450	2.10183	1.18272	2.04933	268.469	564.277	317.524	550.183	Plants overexpressing At1g74450 are stunted in height and have reduced male fertility.
AT1G15520	5.21823	1.30385	2.04642	85.4138	445.709	111.366	174.792	ABC transporter family involved in ABA transport and resistance to lead. Localizes to plasma membrane. Upregulated by lead. Expressed in leaves, flowers, stomata and roots.
AT1G02390	1.90035	1.4736	2.04398	428.555	814.403	631.521	875.959	putative sn-glycerol-3-phosphate 2-O-acyltransferase
AT5G02415	1.17913	1.44215	2.04311	21.9339	25.8628	31.632	44.8134	Natural antisense transcript overlaps with AT5G15440;(source:Araport11)
AT1G61800	6.974	0.846648	2.04271	15.8328	110.418	13.4048	32.3419	glucose6-Phosphate/phosphate transporter 2. Expression is upregulated in the shoot of cax1/cax3 mutant. The mRNA is cell-to-cell mobile.
AT4G18250	3.38666	1.45452	2.04112	29.29	99.1952	42.6028	59.7845	receptor Serine/Threonine kinase-like protein;(source:Araport11)
AT2G03880	0.673558	1.40902	2.04056	8.76978	5.90696	12.3568	17.8952	Pentatricopeptide repeat (PPR) superfamily protein;(source:Araport11)
AT3G49530	1.47278	1.31696	2.03164	280.478	413.082	369.377	569.83	Transcription factor that serves as a molecular link between cold signals and pathogen resistance responses. Undergoes proteolytic processing triggered by cold-induced changes in membrane fluidity.It relocates from the plasma membrane to the nucleus in response to ER stress. NAC062 is phosphorylated by SnRK2.8 at Thr-142.
ATMG01380	1.35285	1.75304	2.03126	19.4562	26.3213	34.1075	39.5207	Mitochondrial 5S ribosomal RNA, which is a component of the 50S large subunit of mitochondrial ribosome.
AT3G52072	2.23461	2.05281	2.03058	7.69288	17.1906	15.792	15.621	Potential natural antisense gene, locus overlaps with AT3G52070
AT5G39670	2.65554	1.4783	2.02912	123.166	327.071	182.075	249.918	Calcium-binding EF-hand family protein;(source:Araport11)
AT2G38250	2.78823	1.60622	2.02808	9.37421	26.1374	15.057	19.0117	Homeodomain-like superfamily protein;(source:Araport11)
AT1G79680	5.71143	1.60949	2.02687	4.06946	23.2424	6.54977	8.24828	Encodes a twin-domain, kinase-GC signaling molecule that may function in biotic stress responses that is critically dependent on the second messenger cGMP.
AT5G45090	5.10716	0.924228	2.02542	3.1245	15.9573	2.88775	6.32843	phloem protein 2-A7;(source:Araport11)
AT5G37770	1.27212	1.25935	2.02424	608.107	773.586	765.822	1230.95	Encodes a protein with 40% similarity to calmodulin. Binds Ca(2) and, as a consequence, undergoes conformational changes. CML24 expression occurs in all major organs, and transcript levels are increased from 2- to 15-fold in plants subjected to touch, darkness, heat, cold, hydrogen peroxide, abscisic acid (ABA), and indole-3-acetic acid. However, CML24 protein accumulation changes were not detect…
AT5G37600	2.60409	1.66762	2.02068	506.351	1318.58	844.401	1023.17	encodes a cytosolic glutamine synthetase, the enzyme has high affinity with substrate ammonium
AT1G05340	3.57414	1.23842	2.02061	19.7463	70.5758	24.4541	39.8995	cysteine-rich TM module stress tolerance protein;(source:Araport11)
AT4G14365	2.58854	1.51875	2.01989	1180.01	3054.51	1792.14	2383.5	hypothetical protein;(source:Araport11)
AT4G30560	1.82937	1.82897	2.01632	29.5629	54.0816	54.0699	59.6083	member of Cyclic nucleotide gated channel family
AT2G46150	2.76622	1.89047	2.01536	16.8968	46.7403	31.9429	34.0532	Late embryogenesis abundant (LEA) hydroxyproline-rich glycoprotein family;(source:Araport11)
AT1G05133	3.7169	0.799735	2.0138	0.9	3.34521	0.719762	1.81242	None;(source:Araport11)
AT5G50200	2.47531	2.06038	2.01348	98.0256	242.644	201.97	197.373	Wound-responsive gene 3 (WR3). Encodes a high-affinity nitrate transporter. Up-regulated by nitrate. Involved in jasmonic acid-independent wound signal transduction.
AT2G39110	2.43873	1.50687	2.01285	11.2899	27.5329	17.0123	22.7248	Protein kinase superfamily protein;(source:Araport11)
AT1G66700	12.0612	2.20914	2.01267	4.2014	50.674	9.2815	8.45605	A member of the Arabidopsis SABATH methyltransferase gene family. Encodes PXMT1, a methyltransferase that methylates 1,7-paraxanthine.
AT1G51270	4.9664	1.37991	2.01226	54.7537	271.929	75.5552	110.179	vesicle-associated protein 1-4;(source:Araport11)
AT5G52750	2.61396	1.47569	2.0114	354.594	926.892	523.27	713.23	Heavy metal transport/detoxification superfamily protein;(source:Araport11)
AT1G56150	2.11472	0.890498	2.01067	101.57	214.792	90.4478	204.223	SAUR-like auxin-responsive protein family;(source:Araport11)
AT1G22570	1.62325	1.6607	2.01059	20.5314	33.3276	34.0965	41.2802	Major facilitator superfamily protein;(source:Araport11)
AT5G62620	2.24474	1.29204	2.00631	129.95	291.703	167.9	260.719	Encodes a Golgi-localized hydroxyproline-O-galactosyltransferase. Mutants display multiple phenotypes including reduced seed coat mucilage and accelerated leaf senescence.
AT3G53160	0.615813	1.83068	2.00517	13.06	8.04252	23.9087	26.1875	UDP-glucosyl transferase 73C7;(source:Araport11)
AT5G64410	2.79682	1.49307	2.00421	293.463	820.763	438.16	588.16	oligopeptide transporter
AT4G04500	2.6124	2.02852	2.0025	195.342	510.312	396.255	391.172	Encodes a cysteine-rich receptor-like protein kinase.
AT5G11260	4.06015	0.717819	1.99917	603.585	2450.64	433.265	1206.67	Basic leucine zipper (bZIP) transcription factor. Nuclear localization. Involved in light-regulated transcriptional activation of G-box-containing promoters. Negatively regulated by Cop1. Although cytokinins do not appear to affect the gene's promoter activity, they appear to stabilize the protein. HY5 plays a role in anthocyanin accumulation in far-red light and blue light, but not in red light …
AT4G24380	1.1912	1.11142	1.99883	60.7531	72.3691	67.5224	121.435	dihydrofolate reductase;(source:Araport11)
AT3G01830	3.00201	1.18491	1.99784	41.2484	123.828	48.8755	82.4077	Calcium-binding EF-hand family protein;(source:Araport11)
AT2G35980	6.02131	1.07038	1.99686	7.19396	43.3171	7.70027	14.3653	Encodes a protein whose sequence is similar to tobacco hairpin-induced gene (HIN1) and Arabidopsis non-race specific disease resistance gene (NDR1). Expression of this gene is induced by cucumber mosaic virus, spermine and during senescence. The gene product is localized to the chloroplast. The mRNA is cell-to-cell mobile.
AT5G25140	1.37402	1.41646	1.99527	251.032	344.923	355.578	500.877	putative cytochrome P450
AT2G24600	2.21471	1.21188	1.994	329.045	728.739	398.764	656.115	Ankyrin repeat family protein;(source:Araport11)
AT5G22530	3.42473	1.5316	1.99367	15.7663	53.9953	24.1477	31.4328	hypothetical protein;(source:Araport11)
AT4G25810	3.78857	1.06278	1.99248	4.17425	15.8144	4.4363	8.3171	xyloglucan endotransglycosylase-related protein (XTR6)
AT4G08250	0.944745	1.65525	1.99188	11.513	10.8769	19.0569	22.9325	GRAS family transcription factor;(source:Araport11)
AT3G57260	2.81505	1.88284	1.99091	1726.65	4860.61	3251	3437.6	beta 1,3-glucanase
AT1G76960	1.66781	2.09202	1.98835	557.581	929.94	1166.47	1108.67	transmembrane protein;(source:Araport11)
AT4G04540	2.68132	1.14806	1.98258	69.7992	187.154	80.1334	138.383	Encodes a cysteine-rich receptor-like protein kinase.
AT5G56030	0.385609	1.0903	1.9782	23755.1	9160.17	25900.3	46992.2	A member of heat shock protein 90 (HSP90) gene family. Expressed in all tissues and abundant in root apical meristem, pollen and tapetum. Expression is NOT heat-induced but induced by IAA and NaCl. Interacts with HsfA1d in the cytosol and the nucleus and negatively regulates HsfA1d. Did not bind to AtHsfA4c. The mRNA is cell-to-cell mobile.
AT3G17660	1.36945	1.51347	1.97761	36.3489	49.7779	55.0129	71.8839	A member of ARF GAP domain (AGD), A thaliana has 15 members, grouped into four classes; AGD15 belongs to the class 4, together with AGD14.
AT4G03500	1.38868	2.50501	1.97743	9.83169	13.653	24.6285	19.4415	Ankyrin repeat family protein;(source:Araport11)
AT5G15450	0.653891	0.997714	1.97677	8365.51	5470.13	8346.38	16536.7	Encodes a chloroplast-targeted Hsp101 homologue. Functions as a molecular chaperone involved in plastid differentiation mediating internal thylakoid membrane formation and conferring thermotolerance to chloroplasts during heat stress. APG6 is constitutively expressed in the root tips, the organ boundary region, the reproductive tissues of mature plants where plastids exist as proplastids, and sli…
AT3G09270	4.32814	1.41327	1.97382	13.3486	57.7748	18.8652	26.3478	Encodes glutathione transferase belonging to the tau class of GSTs. Naming convention according to Wagner et al. (2002).
AT4G23280	4.59286	1.65925	1.9737	5.69888	26.1742	9.45588	11.2479	Encodes a cysteine-rich receptor-like protein kinase.
AT2G32680	3.02938	1.94032	1.97238	663.114	2008.83	1286.65	1307.91	receptor like protein 23;(source:Araport11)
AT3G29250	3.68784	2.11136	1.97184	2.46888	9.10484	5.21271	4.86825	NAD(P)-binding Rossmann-fold superfamily protein;(source:Araport11)
AT2G41835	1.87428	1.25473	1.96904	105.562	197.853	132.452	207.855	zinc finger (C2H2 type, AN1-like) family protein;(source:Araport11)
AT4G04510	3.05331	1.93502	1.96772	28.9735	88.4652	56.0643	57.0119	Encodes a cysteine-rich receptor-like protein kinase.
AT5G57550	6.28357	0.868521	1.96747	7.64169	48.0171	6.63696	15.0348	xyloglucan endotransglycosylase-related protein (XTR3)
AT1G18990	0.528671	2.19308	1.96566	17.0256	9.00096	37.3387	33.4666	myosin-binding protein, putative (Protein of unknown function, DUF593);(source:Araport11)
AT1G21100	3.52711	1.75138	1.96519	15.4515	54.4991	27.0615	30.3652	O-methyltransferase family protein;(source:Araport11)
AT3G15210	1.33682	0.980038	1.96364	440.919	589.43	432.118	865.806	Encodes a member of the ERF (ethylene response factor) subfamily B-1 of ERF/AP2 transcription factor family (ATERF-4). The protein contains one AP2 domain. Acts as a negative regulator of JA-responsive defense gene expression and resistance to the necrotrophic fungal pathogen Fusarium oxysporum and antagonizes JA inhibition of root elongation. The mRNA is cell-to-cell mobile.
AT3G25780	1.46238	1.30774	1.96138	21.2037	31.0079	27.7289	41.5885	Encodes allene oxide cyclase, one of the enzymes involved in jasmonic acid biosynthesis. One of four genes in Arabidopsis that encode this enzyme. mRNA expression is upregulated in senescing leaves. Note: Nomenclature for Arabidopsis allene oxide cyclase 3 (AOC3, AT3G25780) gene is based on Stenzel et al. 2003 Plant Molecular Biology 51:895-911. AOC3 (AT3G25780) is also referred to as AOC2 in He …
AT5G67270	0.765682	2.36742	1.961	19.2442	14.7349	45.5592	37.738	encodes a homolog of animal microtubule-end-binding protein. There are two other members of this family. EB1 forms foci at regions where the minus ends of microtubules are gathered during mitosis and early cytokinesis.
AT5G01380	8.19182	2.1882	1.96055	0.682769	5.59312	1.49404	1.3386	Homeodomain-like superfamily protein;(source:Araport11)
AT4G18253	2.21279	1.5578	1.95209	133.729	295.914	208.323	261.05	receptor Serine/Threonine kinase-like protein;(source:Araport11)
AT5G67340	2.33612	1.96145	1.95066	134.17	313.438	263.167	261.72	ARM repeat superfamily protein;(source:Araport11)
AT2G21188	2.75967	1.41258	1.94981	44.631	123.167	63.0448	87.0218	other_RNA;(source:Araport11)
AT3G26500	3.51841	1.21379	1.94974	48.3097	169.973	58.638	94.1913	Encodes PIRL2, a member of the Plant Intracellular Ras-group-related LRRs (Leucine rich repeat proteins). PIRLs are a distinct, plant-specific class of intracellular LRRs that likely mediate protein interactions, possibly in the context of signal transduction.
AT1G06620	1.9809	1.82306	1.94941	12.8921	25.538	23.5031	25.1321	encodes a protein whose sequence is similar to a 2-oxoglutarate-dependent dioxygenase The mRNA is cell-to-cell mobile.
AT1G66920	2.34979	1.71873	1.94917	60.4988	142.159	103.981	117.922	Protein kinase superfamily protein;(source:Araport11)
AT4G23150	3.83568	1.82578	1.94876	139.195	533.907	254.139	271.258	Encodes a cysteine-rich receptor-like protein kinase.
AT2G41640	2.11906	1.01683	1.94863	47.1294	99.8699	47.9224	91.8377	Glycosyltransferase family 61 protein;(source:Araport11)
AT3G19970	3.06345	0.837614	1.946	191.886	587.834	160.727	373.412	alpha/beta-Hydrolases superfamily protein;(source:Araport11)
AT5G40780	2.1628	2.09327	1.94579	284.982	616.36	596.544	554.517	Encodes LHT1 (lysine histidine transporter), a high-affinity transporter for cellular amino acid uptake in both root epidermis and leaf mesophyll.
AT1G14480	1.21525	1.01898	1.94531	29.2653	35.5645	29.8207	56.93	Ankyrin repeat family protein;(source:Araport11)
AT2G33580	1.36956	1.22556	1.94194	227.254	311.24	278.514	441.315	Encodes a putative LysM-containing receptor-like kinase. LYK5 is a major chitin receptor and forms a chitin-induced complex with related kinase CERK1. Based on protein sequence alignment analysis, it was determined as a pseudo kinase due to a lack of the ATP-binding P-loop in the kinase domain.
AT5G11920	2.38925	1.51831	1.94137	78.5509	187.677	119.265	152.496	Encodes a protein with fructan exohydrolase (FEH) activity acting on both inulin and levan-type fructans (1- and 6-FEH). The enzyme does not have invertase activity.
AT3G02140	3.785	0.93193	1.93824	27.1202	102.65	25.2742	52.5655	Encodes a protein that acts in the nucleus and is an important negative regulator of ABA and salt stress responses, and could play a critical role in controlling root elongation, floral initiation and starch degradation.
AT1G10340	1.85384	1.61969	1.93797	262.982	487.525	425.948	509.651	Ankyrin repeat family protein;(source:Araport11)
AT3G49930	4.40657	1.30513	1.93506	3.96396	17.4675	5.17347	7.67051	C2H2 and C2HC zinc fingers superfamily protein;(source:Araport11)
AT1G15380	4.55911	1.40289	1.93279	1.85088	8.43838	2.59658	3.57737	Lactoylglutathione lyase / glyoxalase I family protein;(source:Araport11)
AT5G37540	1.28976	1.43971	1.92847	91.6141	118.16	131.898	176.675	Eukaryotic aspartyl protease family protein;(source:Araport11)
AT1G01560	2.06149	1.67463	1.92825	97.8299	201.676	163.829	188.641	Member of MAP Kinase family. Flg22-induced activation is blocked by AvrRpt2.
AT4G23260	1.56953	1.70851	1.92803	677.906	1063.99	1158.21	1307.03	Encodes a cysteine-rich receptor-like protein kinase.
AT5G44585	3.06403	1.59705	1.9274	23.237	71.1991	37.1107	44.787	hypothetical protein;(source:Araport11)
AT3G55150	3.94621	2.01103	1.92498	2.91421	11.5001	5.86055	5.60979	A member of EXO70 gene family, putative exocyst subunits, conserved in land plants. Arabidopsis thaliana contains 23 putative EXO70 genes, which can be classified into eight clusters on the phylogenetic tree.
AT5G37260	2.7602	0.899879	1.92397	36.2298	100.002	32.6025	69.7052	Encodes a MYB family transcription factor Circadian 1 (CIR1). Involved in circadian regulation in Arabidopsis.
AT5G49015	2.1072	1.91081	1.9237	9.04413	19.0578	17.2816	17.3982	Expressed protein;(source:Araport11)
AT5G38250	2.59083	1.83813	1.92246	28.5784	74.0417	52.5308	54.9407	Protein kinase family protein;(source:Araport11)
AT5G24590	1.54992	1.26123	1.92183	327.586	507.73	413.16	629.564	Member of NAc protein family. Interacts with turnip crinkle virus (TCV) capsid protein. Transcription factor involved in regulating the defense response of Arabidopsis to TCV.
AT4G14390	2.23121	2.43451	1.9179	29.6187	66.0856	72.107	56.8057	Ankyrin repeat family protein;(source:Araport11)
AT3G48640	1.82931	1.48311	1.91662	101.071	184.889	149.899	193.714	transmembrane protein;(source:Araport11)
AT1G58225	2.94905	2.09625	1.91639	64.1432	189.161	134.46	122.923	hypothetical protein;(source:Araport11)
AT4G15236	2.19277	1.61129	1.91625	7.28517	15.9747	11.7385	13.9602	ABC-2 and Plant PDR ABC-type transporter family protein;(source:Araport11)
AT5G66070	1.33888	1.13009	1.91427	94.4095	126.403	106.691	180.725	RING/U-box superfamily protein;(source:Araport11)
AT4G23200	1.88987	1.62356	1.91414	336.105	635.196	545.686	643.353	Encodes a cysteine-rich receptor-like protein kinase.
AT5G01100	2.35521	1.44366	1.91377	67.2669	158.428	97.1109	128.734	O-fucosyltransferase family protein;(source:Araport11)
AT3G25230	0.401415	0.832634	1.91004	3993.04	1602.87	3324.74	7626.88	Encodes a a high molecular weight member of the FK506 binding protein (FKBP) family. It has three FKBP12-like domains, tetratricopeptide repeats, and a putative calmodulin binding domain. Modulates thermotolerance by interacting with HSP90.1 and affecting the accumulation of HsfA2-regulated sHSPs. Belongs to one of the 36 carboxylate clamp (CC)-tetratricopeptide repeat (TPR) proteins (Prasad 2010…
AT2G36800	2.43985	0.939648	1.90967	377.278	920.501	354.508	720.475	Encodes a DON-Glucosyltransferase. The UGT73C5 glucosylates both brassinolide and castasterone in the 23-O position. The enzyme is presumably involved in the homeostasis of those steroid hormones hence regulating BR activity. Transgenic plants overexpressing UGT73C5 show a typical BR-deficient phenotype.
AT5G20230	3.23338	1.4477	1.90906	848.523	2743.6	1228.4	1619.88	Encodes a Al-stress-induced gene. Along with TCF, it promotes lignin biosynthesis in response to cold stress. The mRNA is cell-to-cell mobile.
AT4G15480	0.869389	0.82349	1.90582	27.6351	24.0257	22.7573	52.6676	Encodes a protein that might have sinapic acid:UDP-glucose glucosyltransferase activity.
AT5G20410	2.93857	1.04657	1.90475	116.595	342.623	122.025	222.085	Encodes a type B monogalactosyldiacylglycerol (MGDG) synthase. Strongly induced by phosphate deprivation, and in non-photosynthetic tissues. Does not contribute to galactolipid synthesis under Pi-sufficient conditions but does under Pi starvation.
AT1G02340	1.76778	1.61445	1.90265	427.327	755.42	689.898	813.052	Encodes a light-inducible, nuclear bHLH protein involved in phytochrome signaling. Mutants exhibit a long-hypocotyl phenotype only under far-red light but not under red light and are defective in other phytochrome A-related responses. Mutants also show blue light response defects. HFR1 interacts with COP1, co-localizes to the nuclear specks and is ubiquinated by COP1.
AT5G25260	1.92997	1.93689	1.90083	219.239	423.125	424.641	416.735	SPFH/Band 7/PHB domain-containing membrane-associated protein family;(source:Araport11)
AT3G13610	2.0909	1.26832	1.90034	50.0572	104.664	63.4886	95.1257	Encodes a Fe(II)- and 2-oxoglutarate-dependent dioxygenase family gene F6'H1. Mutations in this gene compromise iron uptake and the production of fluorescent phenolics involved in Fe uptake. The mRNA is cell-to-cell mobile.
AT5G01040	3.68753	1.10226	1.89761	7.625	28.1174	8.40476	14.4693	putative laccase, knockout mutant showed early flowering
AT2G37980	4.96059	1.56207	1.8972	5.84128	28.9762	9.12452	11.0821	O-fucosyltransferase family protein;(source:Araport11)
AT1G23465	2.31788	1.4642	1.89681	8.84742	20.5073	12.9544	16.7819	Mitochondrial ATP-independent protease
AT4G04490	2.57873	1.75522	1.89504	232.737	600.165	408.505	441.046	Encodes a cysteine-rich receptor-like protein kinase.
AT3G01290	3.63365	1.32116	1.89417	844.802	3069.72	1116.12	1600.2	SPFH/Band 7/PHB domain-containing membrane-associated protein family;(source:Araport11)
AT5G05365	1.09516	1.1221	1.89266	16.752	18.3461	18.7975	31.7058	Heavy metal transport/detoxification superfamily protein;(source:Araport11)
AT5G13190	1.79566	1.28085	1.8901	432.616	776.832	554.116	817.689	Encodes a plasma membrane localized LITAF domain protein that interacts with LSD1 and acts as a negative regulation of hypersensitive cell death.
AT2G18193	1.90708	1.68468	1.88949	12.7083	24.2356	21.4094	24.0122	P-loop containing nucleoside triphosphate hydrolases superfamily protein;(source:Araport11)
AT1G28230	0.376585	2.41182	1.88759	74.2332	27.9551	179.037	140.122	Encodes a transporter that transports purines,cytokinins and other adenine derivatives. Expressed in the leaf hydathodes where it may be involved in re-uptake of cytokinins during guttation.
AT1G58190	4.13288	1.37545	1.88716	17.1478	70.8699	23.5861	32.3608	receptor like protein 9;(source:Araport11)
AT1G01830	2.02531	1.02123	1.88489	533.337	1080.17	544.659	1005.28	ARM repeat superfamily protein;(source:Araport11)
AT3G47420	4.71257	1.04552	1.88415	2463.33	11608.6	2575.46	4641.29	Encodes a Pi starvation-responsive protein AtPS3. A member of the phosphate starvation-induced glycerol-3-phosphate permease gene family: AT3G47420(G3Pp1), AT4G25220(G3Pp2), AT1G30560(G3Pp3), AT4G17550(G3Pp4) and AT2G13100(G3Pp5). Its expression is responsive to phosphate (Pi) and not phosphite (Phi) in roots and shoots.
AT1G01130	2.632	1.75583	1.88351	16.1085	42.3976	28.2839	30.3406	CBL-interacting Serine/Threonine-kinase;(source:Araport11)
AT1G18200	5.1573	1.65286	1.88276	11.2916	58.2339	18.6633	21.2593	Rab GTPase-like A1I protein;(source:Araport11)
AT3G22840	0.347298	0.937221	1.88001	264.456	91.845	247.854	497.18	Encodes an early light-inducible protein.
AT4G27480	1.76857	1.53427	1.87986	16.8697	29.8352	25.8826	31.7125	Core-2/I-branching beta-1,6-N-acetylglucosaminyltransferase family protein;(source:Araport11)
AT5G10760	1.88489	1.97963	1.87902	2084.26	3928.6	4126.07	3916.37	Eukaryotic aspartyl protease family protein;(source:Araport11)
AT5G49305	2.99076	1.66971	1.87872	0.9	2.69168	1.50274	1.69085	importin subunit alpha;(source:Araport11)
AT5G52050	0.622866	1.08592	1.87758	61.3856	38.235	66.6598	115.256	MATE efflux family protein;(source:Araport11)
AT4G04423	3.36893	1.19449	1.87714	14.3729	48.4214	17.1683	26.98	hypothetical protein;(source:Araport11)
AT5G42050	1.88605	1.0445	1.87684	2448.08	4617.22	2557.02	4594.66	Stress responsive asparagine-rich protein. Binds to PevD (Verticillium dahliae ) fungal effector protein. NRP interacts with CRY2, leading to increased cytoplasmic accumulation of CRY2 in a blue light-independent manner (PMID:28633330).
AT1G74710	1.66789	1.54576	1.87575	1228.34	2048.73	1898.72	2304.05	Encodes a protein with isochorismate synthase activity. Mutants fail to accumulate salicylic acid. Its function may be redundant with that of ICS2 (AT1G18870).
AT3G19270	1.2459	1.62741	1.87409	62.1722	77.4607	101.18	116.516	Encodes a protein with ABA 8'-hydroxylase activity, involved in ABA catabolism. Member of the CYP707A gene family.
AT4G04865	2.34511	1.8409	1.87308	22.8012	53.4713	41.9747	42.7084	None;(source:Araport11)
AT4G12720	1.97019	1.24093	1.86994	1674.13	3298.36	2077.48	3130.53	Encodes a protein with ADP-ribose hydrolase activity. Negatively regulates EDS1-conditioned plant defense and programmed cell death.
AT1G14190	0.554694	1.55305	1.86616	32.3835	17.9629	50.2932	60.4328	Glucose-methanol-choline (GMC) oxidoreductase family protein;(source:Araport11)
AT2G01390	0.702102	1.32118	1.86467	16.5027	11.5866	21.803	30.7721	Tetratricopeptide repeat (TPR)-like superfamily protein;(source:Araport11)
AT4G25070	2.68607	1.56351	1.86443	51.2103	137.554	80.0681	95.4779	caldesmon-like protein;(source:Araport11)
AT4G38560	2.63833	1.39458	1.8628	155.246	409.591	216.502	289.192	phospholipase-like protein (PEARLI 4) family protein;(source:Araport11)
AT1G05880	1.62559	1.29314	1.86177	10.0027	16.2602	12.9348	18.6226	Encodes ARI12 (ARIADNE 12). ARI12 belongs to a family of `RING between RING fingers' (RBR) domain proteins with E3 ligase activity. Expression of ARI12 is induced by UV-B exposure.
AT1G72900	2.16441	1.24951	1.85885	464.834	1006.09	580.816	864.055	Toll-Interleukin-Resistance (TIR) domain-containing protein;(source:Araport11)
AT2G08435	2.98708	1.97134	1.85611	4.33094	12.9369	8.53776	8.03871	Natural antisense transcript overlaps with AT2G31390;(source:Araport11)
AT5G40230	2.71837	1.91501	1.85292	4.46288	12.1318	8.54646	8.26938	nodulin MtN21-like transporter family protein
AT5G27660	1.20436	1.43425	1.85199	67.9819	81.8747	97.5033	125.902	Encodes a protein with similarity to human PARK13, a mitochondrial protease implicated in Parkinson disease. DEG14 is induced by heat stress and involved in degradation of misfolded proteins.
AT4G01360	3.48976	1.65741	1.85072	5.87961	20.5184	9.74491	10.8815	Encodes a protein related to BYPASS1 (BPS1). Regulates production of mobile compound: bps signal.
AT5G46170	1.14158	0.991865	1.85048	748.094	854.008	742.008	1384.33	F-box family protein;(source:Araport11)
AT1G67980	9.05193	1.79419	1.84642	5.14636	46.5845	9.23355	9.50236	Encodes S-adenosyl-L-methionine: transcaffeoyl Coenzyme A 3-O-methyltransferase.
AT3G45640	1.75201	1.34686	1.84634	1825.35	3198.03	2458.49	3370.22	Encodes a mitogen-activated kinase whose mRNA levels increase in response to touch, cold, salinity stress and chitin oligomers.Also functions in ovule development. Heterozygous MPK3 mutants in a homozygous MPK6 background are female sterile due to defects in integument development. MPK3 can be dephosphorylated by MKP2 in vitro. The mRNA is cell-to-cell mobile.
AT5G46710	0.513613	1.09709	1.84122	34.574	17.7576	37.9308	63.6584	PLATZ transcription factor family protein;(source:Araport11)
AT2G33590	0.868459	1.08612	1.84067	1157.18	1004.96	1256.83	2129.98	Encodes a protein with homology to members of the dihydroflavonol-4-reductase (DFR) superfamily. The expression pattern of AtCRL1 indicates that CRL1 has a role in embryogenesis and seed germination. AtCRL1 is induced by ABA, drought and heat, and is highly expressed in seeds. The mRNA is cell-to-cell mobile.
AT1G53100	2.60093	2.3197	1.83825	4.47646	11.6429	10.384	8.22886	Core-2/I-branching beta-1,6-N-acetylglucosaminyltransferase family protein;(source:Araport11)
AT3G45860	3.12547	1.64118	1.83719	760.19	2375.95	1247.61	1396.62	Encodes a cysteine-rich receptor-like protein kinase. Involved in programmed cell death and defense response to pathogen.
AT1G15100	3.44076	0.932727	1.8368	460.72	1585.23	429.726	846.252	Encodes a putative RING-H2 finger protein RHA2a.
AT3G52748	1.47808	1.7434	1.83472	29.1981	43.157	50.9039	53.5705	Has been identified as a translated small open reading frame by ribosome profiling.
AT5G22540	2.45636	1.75314	1.83427	9.73001	23.9004	17.0581	17.8475	transmembrane protein, putative (DUF247);(source:Araport11)
AT2G04040	6.03865	1.12822	1.83389	1.95638	11.8139	2.20723	3.5878	AtDTX1 (At2g04040) has been identified as a detoxifying efflux carrier for plant-derived antibiotics and other toxic compounds, including CD2. Expression in rosette leaves is activated by high concentration of boron.Mistakenly referred to as At2g04070 in PMID:11739388.
AT5G45340	1.67674	0.881323	1.83357	62.5816	104.933	55.1546	114.748	Encodes a protein with ABA 8'-hydroxylase activity; involved in ABA catabolism. Mutant analyses show that disruption in the gene results in more drought tolerance whereas overexpression results in increased transpiration rate and reduced drought tolerance. Gene involved in postgermination growth. Plant P450 CYP707A3, ABA 8'-hydroxylase, binds enantioselectively ()-ABA but not (-)-ABA, whereas the…
AT5G52800	3.19368	2.10741	1.83085	11.222	35.8394	23.6493	20.5457	DNA primase;(source:Araport11)
AT5G06320	1.29161	1.37702	1.82816	577.177	745.489	794.783	1055.17	encodes a protein whose sequence is similar to tobacco hairpin-induced gene (HIN1) and Arabidopsis non-race specific disease resistance gene (NDR1). Expression of this gene is induced by cucumber mosaic virus, spermine and Pseudomonas syringae pv. tomato DC3000. The gene product is localized to the plasma membrane.
AT5G65350	2.08032	2.55936	1.8252	16.1869	33.6739	41.4281	29.5444	histone 3 11;(source:Araport11)
AT5G64450	2.98493	1.50639	1.82509	6.15707	18.3784	9.27493	11.2372	NYN domain protein;(source:Araport11)
AT4G03450	2.01624	1.55179	1.82461	258.459	521.116	401.074	471.587	Ankyrin repeat family protein;(source:Araport11)
AT1G54160	1.22542	1.19668	1.82403	15.2395	18.6748	18.2369	27.7973	Encodes a member of the CCAAT-binding transcription factor (CBF-B/NF-YA) family. Expression is upregulated in response to ABA and drought. This regulation appears to be mediated by MIR169A which is downregulated in response to drought. NFYA5 is a target of MIR169A. Loss of function mutations are hypersensitive to drought.
AT3G47820	3.88939	0.864851	1.82277	166.551	647.782	144.042	303.585	PLANT U-BOX 39;(source:Araport11)
AT5G25440	2.45669	1.39642	1.82073	246.544	605.682	344.279	448.89	Protein kinase superfamily protein;(source:Araport11)
AT4G37260	1.43523	1.11062	1.81976	31.1914	44.7668	34.6419	56.7607	Member of the R2R3 factor gene family. The mRNA is cell-to-cell mobile.
ATCG00520	1.01743	0.810523	1.81957	10.5928	10.7774	8.58571	19.2744	Encodes a protein required for photosystem I assembly and stability. In cyanobacteria, loss of function mutation in this gene increases PSII/PSI ratio without any influence on photoautotrophic growth.
AT1G08173	2.54813	1.70757	1.81829	15.2962	38.9769	26.1194	27.813	None;(source:Araport11)
AT4G26950	5.75946	1.22634	1.81552	20.5721	118.484	25.2284	37.3491	senescence regulator (Protein of unknown function, DUF584);(source:Araport11)
AT5G52250	3.00111	0.836006	1.81495	122.35	367.186	102.285	222.06	Encodes a transducin protein whose gene expression is induced by UV-B. This induction is reduced in hy5 mutant and may be a target of HY5 during UV-B response. Functions as a repressor of UV-B signaling.
AT1G80570	2.09087	2.00232	1.81425	15.3962	32.1915	30.8281	27.9325	RNI-like superfamily protein;(source:Araport11)
AT1G68600	0.716415	2.32285	1.8141	104.99	75.2166	243.877	190.463	aluminum activated malate transporter family protein;(source:Araport11)
AT5G40690	2.29715	1.2877	1.81399	32.6896	75.0929	42.0945	59.2985	histone-lysine N-methyltransferase trithorax-like protein;(source:Araport11)
AT1G33960	2.37908	1.41159	1.81383	943.106	2243.72	1331.28	1710.64	Identified as a gene that is induced by avirulence gene avrRpt2 and RPS2 after infection with Pseudomonas syringae pv maculicola strain ES4326 carrying avrRpt2
AT5G24200	1.76623	1.36502	1.8112	233.921	413.158	319.306	423.678	alpha/beta-Hydrolases superfamily protein;(source:Araport11)
AT5G02370	1.28866	1.79985	1.81024	11.5921	14.9382	20.864	20.9844	ATP binding microtubule motor family protein;(source:Araport11)
AT1G72520	1.55846	1.48726	1.80971	202.872	316.168	301.723	367.141	PLAT/LH2 domain-containing lipoxygenase family protein;(source:Araport11)
AT4G33300	2.09544	1.3475	1.80949	1085.61	2274.84	1462.86	1964.4	Encodes a member of the ADR1 family nucleotide-binding leucine-rich repeat (NB-LRR) immune receptors.
AT5G56870	5.9936	0.836473	1.80839	147.148	881.943	123.085	266.1	beta-galactosidase 4;(source:Araport11)
AT4G11170	4.6104	1.37652	1.80693	10.1882	46.9717	14.0242	18.4093	Encodes RMG1 (Resistance Methylated Gene 1), a NB-LRR disease resistance protein with a Toll/interleukin-1 receptor (TIR) domain at its N terminus. RMG1 is expressed at high levels in response to flg22 and in naive met1/nrpd2 relative to wild-type plants. Expression of this gene is controlled by DNA methylation in its promoter region. The RMG1 promoter region is constitutively demethylated by act…
AT3G45970	2.01011	2.35531	1.80644	76.2682	153.307	179.635	137.774	member of EXPANSIN-LIKE. Naming convention from the Expansin Working Group (Kende et al, 2004. Plant Mol Bio) The mRNA is cell-to-cell mobile.
AT1G33950	2.8312	1.9273	1.80625	6.89415	19.5187	13.2871	12.4526	Avirulence induced gene (AIG1) family protein;(source:Araport11)
AT2G18050	2.02229	1.60599	1.80605	110.031	222.515	176.709	198.721	encodes a structurally divergent linker histone whose gene expression is induced by dehydration and ABA. The mRNA is cell-to-cell mobile.
AT3G11080	2.01375	1.643	1.80485	76.3373	153.724	125.422	137.778	receptor like protein 35;(source:Araport11)
AT3G44400	1.97945	1.39082	1.80464	120.493	238.51	167.583	217.446	Disease resistance protein (TIR-NBS-LRR class) family;(source:Araport11)
AT5G01940	2.09785	1.44053	1.80405	14.3353	30.0733	20.6504	25.8616	eukaryotic translation initiation factor 2B family protein / eIF-2B family protein;(source:Araport11)
AT2G24850	1.82486	2.6972	1.80188	271.618	495.665	732.609	489.424	Encodes a tyrosine aminotransferase that is responsive to treatment with jasmonic acid.
AT2G34080	2.53531	0.525638	1.8012	13.3382	33.8164	7.01105	24.0248	Cysteine proteinases superfamily protein;(source:Araport11)
AT3G22600	2.74173	1.72065	1.80053	132.185	362.416	227.445	238.003	Bifunctional inhibitor/lipid-transfer protein/seed storage 2S albumin superfamily protein;(source:Araport11)
AT5G04720	2.03157	1.35521	1.80012	796.92	1619	1080	1434.55	Encodes a member of the ADR1 family nucleotide-binding leucine-rich repeat (NB-LRR) immune receptors. The mRNA is cell-to-cell mobile.
AT4G15410	0.945671	1.02694	1.79557	379.505	358.887	389.73	681.426	serine/threonine protein phosphatase 2A 55 kDa regulatory subunit B prime gamma;(source:Araport11)
AT1G69840	1.74477	1.23019	1.79491	1192.9	2081.33	1467.49	2141.15	SPFH/Band 7/PHB domain-containing membrane-associated protein family;(source:Araport11)
AT5G43380	1.95927	1.42847	1.79452	22.9219	44.9103	32.7433	41.1338	encodes a type I serine/threonine protein phosphatase expressed in expressed in roots, rosettes and flowers.
AT1G74320	1.411	1.1522	1.79439	329.761	465.292	379.951	591.719	encodes a choline kinase, whose expression is induced by high salt and mannitol.
AT1G34180	2.19218	1.32912	1.79276	11.317	24.8089	15.0417	20.2887	NAC domain containing protein 16;(source:Araport11)
AT2G33585	1.19276	0.957527	1.79228	177.162	211.311	169.637	317.524	subtilisin-like protease;(source:Araport11)
AT3G17690	1.58791	1.15961	1.78799	30.1831	47.9281	35.0007	53.9671	member of Cyclic nucleotide gated channel family
AT3G04420	2.24478	1.03706	1.787	20.8768	46.8638	21.6504	37.3069	NAC domain containing protein 48;(source:Araport11)
AT5G07100	5.44374	1.44518	1.78556	19.7591	107.564	28.5555	35.2812	Encodes WRKY DNA-binding protein 26 (WRKY26).
ATCG00170	1.20563	1.16698	1.78523	31.2057	37.6225	36.4163	55.7092	RNA polymerase beta' subunit-2
AT4G25000	1.94581	1.37474	1.78436	18.0618	35.1448	24.8303	32.2288	Predicted to be secreted protein based on signalP prediction. Involved in starch mobilization. Mutants are defective in alpha-amylase activity. (Note: AMY1 has been found in the literature to be referred to as AMY3, which is not to be confused with AMY3/At1g69830).
AT1G04770	0.835764	2.07366	1.7837	428.86	358.425	889.307	764.959	SDI2 is a member of a small family of TPR proteins in Arabidopsis. Like SDI1 it is induced by low sulfer and appears to play a role in negative regulation of glucosinolate biosynthesis.
AT4G21230	3.6471	2.74108	1.78338	3.50506	12.7833	9.60763	6.25086	Encodes a cysteine-rich receptor-like protein kinase.
AT5G22520	2.58202	1.32562	1.78171	50.9881	131.653	67.591	90.8459	hypothetical protein;(source:Araport11)
AT4G34390	1.98286	1.44669	1.78118	572.751	1135.69	828.591	1020.17	extra-large GTP-binding protein 2;(source:Araport11)
AT2G41010	2.28185	1.15822	1.77998	210.335	479.953	243.615	374.392	Encodes a novel calmodulin binding protein whose gene expression is induced by dehydration and ionic (salt) and non-ionic (mannitol) osmotic stress. Lines over-expressing this gene are more sensitive and anti-sense lines are more tolerant to osmotic stress, suggesting this gene may be a negative regulator of response to osmotic stress.
AT4G17660	3.66344	1.93948	1.77813	16.5946	60.7934	32.1849	29.5073	Protein kinase superfamily protein;(source:Araport11)
AT3G46880	1.61276	2.28753	1.77528	12.3253	19.8778	28.1946	21.8808	hypothetical protein;(source:Araport11)
AT3G49160	2.27333	1.81516	1.77335	67.7123	153.932	122.908	120.078	Expression of the gene is downregulated in the presence of paraquat, an inducer of photoxidative stress.
AT5G25250	2.87479	1.41438	1.77203	303.253	871.788	428.915	537.373	Encodes a protein that is involved in a membrane microdomain-dependent, but clathrin-independent, endocytic pathway required for optimal seedling development. The mRNA is cell-to-cell mobile.
AT4G05170	4.70664	2.50067	1.77155	2.54723	11.9889	6.36977	4.51253	basic helix-loop-helix (bHLH) DNA-binding superfamily protein;(source:Araport11)
AT1G01140	2.14719	1.38352	1.77029	1675.79	3598.23	2318.49	2966.63	Encodes a CBL-interacting protein kinase with similarity to SOS2
AT5G58770	1.24349	0.84841	1.77005	4696.76	5840.36	3984.78	8313.5	AtCPT7 synthesizes medium-chain polyprenols of approximately 55 carbons in length. The enzyme utlizes geranylgeranyl pyrophosphate (GGPP) and isopentenyl pyrophosphate (IPP) as substrates. The enzymatic product accumulates into plastdial membranes (DOI:10.1105/tpc.16.00796).
AT5G18670	3.16103	0.814192	1.76998	4278.12	13523.3	3483.21	7572.21	putative beta-amylase BMY3 (BMY3)
AT1G23710	1.44139	1.10061	1.76753	160.703	231.636	176.872	284.047	hypothetical protein (DUF1645);(source:Araport11)
AT5G09220	2.6453	1.70853	1.76606	1057.88	2798.41	1807.42	1868.29	member of AAAP family The mRNA is cell-to-cell mobile.
AT2G01660	1.64948	1.42749	1.76529	26.2968	43.3759	37.5384	46.4215	Encodes a plasmodesmal protein that may be involved in the intercellular movement of molecules through the plasmodesmata. The protein has two DUF26 domains and a single transmembrane domain.
AT4G23140	2.56065	1.97067	1.76259	398.379	1020.11	785.073	702.178	Arabidopsis thaliana receptor-like protein kinase. Naming convention from Chen et al 2003 (PMID 14756307)
AT1G09240	1.4786	2.14906	1.76146	27.5168	40.6862	59.1352	48.4696	Encodes a nicotianamine synthase.
AT2G04070	1.69654	1.56434	1.75892	30.1559	51.1608	47.1742	53.042	Expression in rosette leaves is activated by high concentration of boron.
AT1G32350	5.89398	1.0556	1.75801	4.47646	26.3841	4.72533	7.86966	alternative oxidase 1D;(source:Araport11)
AT4G29330	0.967844	0.937314	1.75782	605.293	585.829	567.349	1063.99	DERLIN-1;(source:Araport11)
ATMG00110	1.46448	1.79482	1.75763	29.6922	43.4836	53.2921	52.1879	Encodes a mitochondria-encoded cytochrome c biogenesis protein.
AT5G07680	3.45966	1.42567	1.75727	4.95134	17.13	7.05899	8.70087	NAC domain containing protein 80;(source:Araport11)
AT3G54150	5.94297	1.27135	1.75677	12.0903	71.8522	15.3709	21.2399	Encodes a DNA methyltransferase required for pollen exine formation and male fertility via the regulation of callose wall and primexine formation.
AT1G22220	3.38761	0.969198	1.75633	3.75367	12.716	3.63805	6.59268	F-box family protein;(source:Araport11)
AT3G19230	2.90725	1.80339	1.75425	6.40569	18.6229	11.5519	11.2372	Leucine-rich repeat (LRR) family protein;(source:Araport11)
AT4G16860	1.65386	1.7752	1.75406	1439.65	2380.98	2555.67	2525.24	Confers resistance to Peronospora parasitica. RPP4 is coordinately regulated by transcriptional activation and RNA silencing.
AT1G47480	2.17211	1.74913	1.75146	39.5685	85.9469	69.2106	69.3026	alpha/beta-Hydrolases superfamily protein;(source:Araport11)
AT5G23660	6.05556	0.928896	1.74994	30.3293	183.661	28.1728	53.0745	Encodes a member of the SWEET sucrose efflux transporter family proteins.
AT2G01180	1.54084	1.37518	1.74651	146.623	225.922	201.633	256.079	Encodes phosphatidate phosphatase. Up-regulated by genotoxic stress (gamma ray or UV-B) and elicitor treatments with mastoparan and harpin. Expressed in roots and leaves.
AT4G34150	1.57744	1.19238	1.7459	2317.47	3655.67	2763.31	4046.08	Calcium-dependent lipid-binding (CaLB domain) family protein;(source:Araport11)
AT5G10700	1.15269	0.983804	1.74511	55.7213	64.2294	54.8188	97.2396	Peptidyl-tRNA hydrolase II (PTH2) family protein;(source:Araport11)
AT1G03660	3.0093	1.44475	1.74407	12.1965	36.7029	17.6209	21.2715	Ankyrin-repeat containing protein;(source:Araport11)
AT5G51465	2.93633	1.3735	1.74324	35.7469	104.965	49.0982	62.3156	hypothetical protein;(source:Araport11)
AT5G24120	2.24667	1.03404	1.74008	7545.3	16951.8	7802.13	13129.4	Encodes a specialized sigma factor that functions in regulation of plastid genes and is responsible for the light-dependent transcription at the psbD LRP. Activation of SIG5 is dependent upon blue light and mediated by cryptochromes.
AT3G19030	1.14512	1.28698	1.73909	885.667	1014.19	1139.83	1540.25	transcription initiation factor TFIID subunit 1b-like protein;(source:Araport11)
AT4G38060	1.42087	1.02938	1.73773	567.953	806.988	584.637	986.952	hypothetical protein;(source:Araport11)
AT5G42760	2.27983	0.911987	1.73578	800.463	1824.92	730.012	1389.43	Leucine carboxyl methyltransferase;(source:Araport11)
AT4G23160	3.94643	1.92019	1.73379	12.5756	49.6288	24.1477	21.8035	Encodes a cysteine-rich receptor-like protein kinase.
AT4G30270	2.0191	1.16059	1.73225	1176.57	2375.6	1365.51	2038.1	encodes a protein similar to endo xyloglucan transferase in sequence. It is also very similar to BRU1 in soybean, which is involved in brassinosteroid response.
AT3G56710	1.12504	1.30926	1.72834	304.847	342.966	399.124	526.88	Sig1 binding protein; interacts with Sig1R4. As well as Sig1, SibI is imported into chloroplasts and its expression is light-dependent in mature chloroplasts.
AT5G60800	2.38172	1.22818	1.72829	431.766	1028.35	530.284	746.218	Heavy metal transport/detoxification superfamily protein;(source:Araport11)
AT1G19380	1.76557	0.838056	1.72784	76.4869	135.043	64.1003	132.157	sugar, putative (DUF1195);(source:Araport11)
AT1G59590	1.36465	1.35267	1.72747	134.913	184.11	182.493	233.059	ZCF37 mRNA, complete cds The mRNA is cell-to-cell mobile.
AT4G28390	2.22903	1.4414	1.7266	370.449	825.741	533.963	639.618	Encodes a mitochondrial ADP/ATP carrier protein. Shown in heterologous systems to be located in the plasma membrane. Has comparable affinity for ADP and ATP (in E.coli).
AT5G38895	1.64293	1.24459	1.72588	82.4058	135.387	102.561	142.222	RING/U-box superfamily protein;(source:Araport11)
AT1G78310	1.21752	1.05236	1.7233	44.8405	54.5943	47.1883	77.2736	VQ motif-containing protein;(source:Araport11)
AT3G57530	1.66866	1.03617	1.72232	1045.41	1744.43	1083.22	1800.53	Calcium-dependent Protein Kinase. ABA signaling component that regulates the ABA-responsive gene expression via ABF4. AtCPK32 has autophosphorylation activity and can phosphorylate ABF4 in vitro
AT5G10550	0.729577	1.16082	1.72168	966.722	705.298	1122.19	1664.38	This gene is predicted to encode a bromodomain-containing protein. A plant line expressing RNAi constructs targeted against GTE7 shows some resistance to agrobacterium-mediated root transformation.
AT1G72890	2.38464	1.59259	1.7214	176.574	421.067	281.211	303.955	Disease resistance protein (TIR-NBS class);(source:Araport11)
AT5G49360	5.79638	1.24803	1.72051	968.259	5612.4	1208.41	1665.9	Encodes a bifunctional {beta}-D-xylosidase/{alpha}-L-arabinofuranosidase required for pectic arabinan modification. Located in the extracellular matrix. Gene is expressed specifically in tissues undergoing secondary wall thickening. This is a member of glycosyl hydrolase family 3 and has six other closely related members.
ATCG00180	1.14223	1.42679	1.71891	49.8952	56.992	71.1901	85.7656	RNA polymerase beta' subunit-1
AT1G43810	4.5129	2.78147	1.7181	1.77254	7.99928	4.93025	3.0454	hypothetical protein;(source:Araport11)
AT5G64660	1.29176	0.997516	1.71756	34.7107	44.8381	34.6245	59.6176	CYS, MET, PRO, and GLY protein 2;(source:Araport11)
AT1G23140	2.29912	1.29171	1.71733	52.4975	120.698	67.8116	90.1555	Expression is upregulated in the shoot of cax1/cax3 mutant.
AT5G13210	0.865317	1.42989	1.71611	97.1309	84.049	138.887	166.687	Uncharacterized conserved protein UCP015417, vWA;(source:Araport11)
AT4G06410	2.66021	0.997609	1.71485	10.4744	27.8642	10.4494	17.9621	Natural antisense transcript overlaps with AT4G16670;(source:Araport11)
AT3G11010	1.91155	1.84431	1.71138	1509.8	2886.05	2784.53	2583.83	receptor like protein 34;(source:Araport11)
AT1G17710	1.31978	1.2114	1.7105	13.5861	17.9306	16.4582	23.239	Encodes a phosphoethanolamine/phosphocholine phosphatase. It is likely to be involved in the liberation of inorganic phosphate from intracellular sources. Expression is upregulated in the shoot of cax1/cax3 mutant.
AT1G14870	2.43148	0.998344	1.70628	33.8417	82.2855	33.7857	57.7436	PCR2 encodes a membrane protein involved in zinc transport and detoxification.
AT5G09440	2.01583	1.1023	1.70524	151.045	304.481	166.498	257.568	EXORDIUM like 4;(source:Araport11)
AT1G56550	2.5398	1.40614	1.70382	29.9704	76.1188	42.1425	51.0642	Encodes a rhamnogalacturonan II specific xylosyltransferase.
AT3G25600	1.38167	1.0695	1.70308	73.0529	100.935	78.1302	124.415	Calcium-binding EF-hand family protein;(source:Araport11)
AT2G31020	3.35454	1.52891	1.70129	48.5071	162.719	74.1629	82.5245	OSBP(oxysterol binding protein)-related protein 1A;(source:Araport11)
AT1G14370	2.27337	1.40198	1.70106	126.125	286.73	176.825	214.547	Encodes protein kinase APK2a. Protein is N-myristoylated.
AT4G39030	2.0111	1.53198	1.70089	243.235	489.17	372.631	413.716	Encodes an orphan multidrug and toxin extrusion transporter. Essential component of salicylic acid-dependent signaling for disease resistance. Member of the MATE-transporter family. Expression induced by salicylic acid. Mutants are salicylic acid-deficient.
AT5G05300	2.52718	1.56397	1.70081	8.79623	22.2296	13.757	14.9607	IDL6 peptide is induced in response to Pathogen-Associated Molecular Patterns (PAMPs). Overexpression of IDL6 results in increased susceptibility to pathogens.
AT2G36460	0.711368	1.02324	1.69993	2552.04	1815.44	2611.34	4338.3	Aldolase superfamily protein;(source:Araport11)
AT5G43860	1.52925	1.2707	1.69866	15.2538	23.3269	19.3831	25.911	Encodes a chlorophyllase, the first enzyme in chlorophyll degradation. It catalyzes the hydrolysis of the ester bond to chlorophyllide and phytol. AtCLH2 has a typical signal sequence for the chloroplast. Gene expression does not respond to methyljasmonate, a known promoter of senescence and chlorophyll degradation.
AT4G35750	2.77768	1.01569	1.69676	1041.14	2891.96	1057.48	1766.57	SEC14 cytosolic factor family protein / phosphoglyceride transfer family protein;(source:Araport11)
AT4G09750	0.873483	1.20088	1.69672	357.761	312.498	429.627	607.02	NAD(P)-binding Rossmann-fold superfamily protein;(source:Araport11)
AT4G26150	4.24102	0.819927	1.69662	689.231	2923.05	565.119	1169.36	Encodes a member of the GATA factor family of zinc finger transcription factors. Modulate chlorophyll biosynthesis and glutamate synthase (GLU1/Fd-GOGAT) expression.
AT5G66675	1.7982	1.30553	1.69582	315.43	567.205	411.802	534.912	transmembrane protein, putative (DUF677);(source:Araport11)
AT5G44005	1.07538	1.26111	1.69524	57.4256	61.7541	72.42	97.3501	hypothetical protein;(source:Araport11)
AT4G01750	3.07131	1.3154	1.69484	55.295	169.828	72.7352	93.7164	Encodes a protein with UDP-xylose-dependent xylosyltransferase activity, which transfers Xyl onto L-fucose and (albeit less efficiently) L-arabinose. The linkage to L-fucose was shown to be preferentially to the <i>O</i>-4 position. Analysis of mutant containing T-DNA insertion in this gene indicate that the RGXT2 protein might be involved in the synthesis of the &alpha;-D-Xyl-(1,3)-&alpha;-L-Fuc…
AT3G28580	3.83405	1.15885	1.69451	43.914	168.368	50.8896	74.4128	P-loop containing nucleoside triphosphate hydrolases superfamily protein;(source:Araport11)
AT1G15800	2.4045	0.770679	1.69409	31.5183	75.7858	24.2905	53.3948	hypothetical protein;(source:Araport11)
AT1G34420	2.09722	1.60451	1.6936	116.263	243.83	186.546	196.903	leucine-rich repeat transmembrane protein kinase family protein;(source:Araport11)
AT5G11680	1.15003	1.0574	1.69086	571.722	657.498	604.539	966.702	classical AGP protein;(source:Araport11)
AT3G57450	1.1714	0.989458	1.68986	231.349	271.003	228.91	390.948	hypothetical protein;(source:Araport11)
AT3G13380	2.79509	1.37523	1.68981	117.082	327.255	161.015	197.846	Similar to BRI, brassinosteroid receptor protein.
AT2G43570	2.06665	1.67547	1.68949	248.657	513.887	416.619	420.103	chitinase;(source:Araport11)
AT3G24750	1.5376	1.21812	1.68865	16.9849	26.116	20.6896	28.6815	Encodes a member of the LAZY gene family that is expressed in the hypocotyl and the root
AT2G13810	1.9374	1.94002	1.6881	52.9748	102.633	102.772	89.4267	AGD2-like defense response protein 1;(source:Araport11)
AT3G17800	1.77972	0.865669	1.68786	5908.48	10515.5	5114.79	9972.66	mRNA level of the MEB5.2 gene (At3g17800) remains unchanged after cutting the inflorescence stem
AT1G66465	2.28822	1.37565	1.6863	65.3311	149.492	89.8727	110.168	transmembrane protein;(source:Araport11)
AT4G21840	3.789	1.76609	1.68628	20.5338	77.8026	36.2645	34.6257	methionine sulfoxide reductase B8;(source:Araport11)
AT5G44910	1.90148	1.48241	1.68559	16.8161	31.9755	24.9283	28.345	Toll-Interleukin-Resistance (TIR) domain family protein;(source:Araport11)
AT4G03270	1.84768	0.825866	1.68532	13.7316	25.3715	11.3405	23.1421	Cyclin D6, involved in cortex/endodermis asymmetric stem cell division.
AT4G01720	2.42139	1.53306	1.68409	48.4232	117.251	74.2358	81.5491	member of WRKY Transcription Factor; Group II-b
AT4G04895	2.87448	1.39764	1.68248	6.3545	18.2659	8.8813	10.6913	None;(source:Araport11)
AT5G26700	1.36099	1.60125	1.68232	12.6818	17.2599	20.3068	21.335	RmlC-like cupins superfamily protein;(source:Araport11)
AT3G06690	1.04651	1.43024	1.68168	42.1278	44.0874	60.2529	70.8455	putative acyl-coenzyme A oxidase;(source:Araport11)
AT5G43910	2.43616	1.6218	1.68166	163.234	397.663	264.732	274.503	pfkB-like carbohydrate kinase family protein;(source:Araport11)
AT2G34960	2.29348	1.16144	1.68095	13.6909	31.3998	15.9011	23.0136	Encodes a member of the cationic amino acid transporter (CAT) subfamily of amino acid polyamine choline transporters. Mediates efficient uptake of Lys, Arg and Glu in a yeast system. Localized to the plasma membrane.
AT2G47880	1.87847	1.17406	1.67994	52.0531	97.7805	61.1134	87.4461	CEPD2 is a non secreted polypeptide that is highly similar to CEPD1 which is another member of a novel family related to glutaredoxins. It is induced by nitrogen starvation. It acts downstream of the CEP1 peptide in systemic N-demand signalling .The RNA is expressed in the phloem of cotelydon and leaf vasculature but the peptide is graft transmissible, traveling from the shoot to the root.
AT2G32235	0.802999	1.42424	1.67961	17.1047	13.7351	24.3613	28.7292	hypothetical protein;(source:Araport11)
AT3G27210	2.42498	0.990408	1.67958	17.9985	43.6458	17.8258	30.2299	hypothetical protein;(source:Araport11)
AT4G13340	2.07473	1.59534	1.67951	504.661	1047.03	805.109	847.586	Leucine-rich repeat (LRR) family protein;(source:Araport11)
AT3G51660	2.48185	1.55321	1.67912	75.9901	188.596	118.028	127.597	Tautomerase/MIF superfamily protein;(source:Araport11)
AT5G46520	2.56872	1.49644	1.67894	48.4311	124.406	72.4745	81.3131	VICTR (VARIATION IN COMPOUND TRIGGERED ROOT growth response) encodes a TIR-NB-LRR (for Toll-Interleukin1 Receptor-nucleotide binding-Leucine-rich repeat) protein. VICTR is necessary for DFPM-induced root growth arrest and inhibition of abscisic acid-induced stomatal closing (DFPM is [5-(3,4-dichlorophenyl)furan-2-yl]-piperidine-1-ylmethanethione)(PMID:21620700). DFPM-mediated root growth arrest i…
AT3G16860	2.3076	1.18511	1.67766	40.0138	92.3359	47.4207	67.1295	COBRA-like protein 8 precursor;(source:Araport11)
AT5G47590	2.7523	1.20578	1.67723	28.0126	77.0991	33.777	46.9834	Heat shock protein HSP20/alpha crystallin family;(source:Araport11)
AT1G67600	1.79784	1.78838	1.67684	16.7106	30.043	29.8849	28.021	Acid phosphatase/vanadium-dependent haloperoxidase-related protein;(source:Araport11)
AT5G58430	1.35794	1.18176	1.67625	638.255	866.709	754.263	1069.87	A member of EXO70 gene family, putative exocyst subunits, conserved in land plants. Arabidopsis thaliana contains 23 putative EXO70 genes, which can be classified into eight clusters on the phylogenetic tree.
AT4G14270	0.389063	1.55221	1.67562	210.416	81.8653	326.611	352.578	Protein containing PAM2 motif which mediates interaction with the PABC domain of polyadenyl binding proteins.
AT2G18690	2.81517	1.31903	1.67497	441.882	1243.97	582.855	740.141	transmembrane protein;(source:Araport11)
AT4G15248	1.77546	1.06523	1.6748	723.509	1284.56	770.703	1211.73	B-box type zinc finger family protein;(source:Araport11)
AT2G47730	0.75584	1.201	1.67469	10639.3	8041.65	12777.9	17817.6	Encodes glutathione transferase belonging to the phi class of GSTs. Naming convention according to Wagner et al. (2002).
AT3G13433	3.99068	2.22999	1.674	2.53365	10.111	5.65001	4.24134	transmembrane protein;(source:Araport11)
AT3G44900	0.788226	1.33085	1.67386	20.2118	15.9315	26.8989	33.8316	member of Putative Naﱿ� antiporter family
AT4G23220	1.87395	1.71718	1.67345	190.472	356.934	327.074	318.745	Encodes a cysteine-rich receptor-like protein kinase.
AT3G26220	2.6573	1.48002	1.67274	109.156	290.059	161.553	182.589	cytochrome P450 monooxygenase
AT1G05640	1.37581	0.878196	1.67225	17.5117	24.0928	15.3787	29.2839	Ankyrin repeat family protein;(source:Araport11)
AT3G17225	2.01	1.39415	1.67133	13.0888	26.3086	18.2479	21.8758	Plant invertase/pectin methylesterase inhibitor superfamily protein;(source:Araport11)
AT3G01425	3.37553	1.38772	1.67079	3.49148	11.7856	4.8452	5.83352	None;(source:Araport11)
AT2G18680	4.33752	1.43931	1.66875	25.1837	109.235	36.2471	42.0253	transmembrane protein;(source:Araport11)
AT5G46500	2.9821	1.22511	1.66584	160.347	478.172	196.443	267.113	protein VARIATION IN COMPOUND TRIGGERED ROOT growth protein;(source:Araport11)
AT1G75040	1.76629	1.64055	1.66464	2688.32	4748.36	4410.33	4475.08	Thaumatin-like protein involved in response to pathogens. mRNA level of the PR-5 gene (At1g75040)is significantly changed after cutting the inflorescence stem indicating the existence of a network of signal transducing pathways as other stress-regulated genes (At5g01410, At3g17800, At1g29930)do not response to the treatment. The mRNA is cell-to-cell mobile.
AT1G09420	2.33309	1.2226	1.66439	28.0805	65.5144	34.331	46.7369	Encodes a protein similar to glucose-6-phosphate dehydrogenase but, based on amino acid differences in the active site and lack of activity, does not encode a functional G6PDH. The amino acid sequence for the consensus sequence of the G6PDH active site (DHYLGKE) differs in three places in this protein. gc exon splice site at 20574 is based on protein alignment, and is not confirmed experimentally.
AT5G54470	3.57144	0.950227	1.66409	228.172	814.904	216.815	379.699	B-box type zinc finger family protein;(source:Araport11)
AT4G01540	2.21308	0.882235	1.66399	50.2758	111.264	44.3551	83.6586	Encodes a membrane-bound NAC (for NAM, ATAF1/2, CUC2) transcription factor, designated NTM1 (for NAC with transmembrane motif1). NTM1 regulates cell division in Arabidopsis.
AT2G42040	3.2036	1.14937	1.66382	63.2198	202.531	72.6632	105.187	WRC protein;(source:Araport11)
AT5G65920	1.79484	0.914722	1.6599	118.189	212.129	108.11	196.182	ARM repeat superfamily protein;(source:Araport11)
AT2G43290	1.05434	1.24699	1.65978	809.175	853.149	1009.03	1343.05	Calmodulin-like MSS3.Encodes an endomembrane localized member of the CML subfamily VII. Contains a canonical CaM domain and unique N-terminal extension that distinguishes it from other members of the subfamily.
AT2G45510	2.69321	1.03792	1.65968	85.4486	230.131	88.6884	141.817	member of CYP704A
AT3G13100	1.99938	1.31065	1.65955	252.139	504.121	330.465	418.438	member of MRP subfamily
AT5G41650	2.25123	1.10331	1.65896	7.76005	17.4697	8.56174	12.8736	Lactoylglutathione lyase / glyoxalase I family protein;(source:Araport11)
AT3G54830	1.10251	1.92528	1.65889	589.002	649.382	1133.99	977.091	Transmembrane amino acid transporter family protein; CONTAINS InterPro DOMAIN/s: Amino acid transporter, transmembrane (InterPro:IPR013057); BEST Arabidopsis thaliana protein match is: Transmembrane amino acid transporter family protein (TAIR:AT2G39130.1). Note that a different cDNA sequence has been reported (see Community Comments).
AT5G20250	7.01381	0.753264	1.65882	297.783	2088.6	224.31	493.968	encodes a member of glycosyl hydrolase family 36. Expression is induced within 3 hours of dark treatment, in senescing leaves and treatment with exogenous photosynthesis inhibitor. Induction of gene expression was suppressed in excised leaves supplied with sugar. The authors suggest that the gene's expression pattern is responding to the level of sugar in the cell. The mRNA is cell-to-cell mobile.
AT3G10800	1.27396	1.04352	1.65824	501.309	638.648	523.127	831.293	Encodes bZIP28, a putative membrane-tethered transcriptional factor. Up-regulated in response to heat; a bZIP28 null mutant has a heat-sensitive phenotype. bZIP28 has a similar domain structure to the mammalian ATF6 protein involved in the unfolded protein response (UPR), and shares a bZIP domain, transmembrane domain, and a canonical S1P cleavage site. The bZIP28 seems to be glycosylated in vivo…
AT2G46940	3.31096	0.988832	1.6557	145.661	482.277	144.034	241.17	fold protein;(source:Araport11)
AT2G20550	1.11406	1.08673	1.65404	45.7072	50.9205	49.6715	75.6015	HSP40/DnaJ peptide-binding protein;(source:Araport11)
AT5G19240	1.5916	1.1668	1.65259	4291.04	6829.62	5006.77	7091.35	Glycoprotein membrane precursor GPI-anchored;(source:Araport11)
AT2G27660	2.04694	1.38505	1.65099	67.8376	138.86	93.9581	111.999	Cysteine/Histidine-rich C1 domain family protein;(source:Araport11)
AT2G25930	2.37031	1.15916	1.65029	51.4509	121.955	59.64	84.9086	Encodes a nuclear protein that is expressed rhythmically and interacts with phytochrome B to control plant development and flowering through a signal transduction pathway. Required component of the core circadian clock regardless of light conditions.
AT3G53230	0.515533	1.08077	1.64904	207.606	107.028	224.374	342.35	CDC48 is induced upon oilseed rape mosaic tobamovirus infection and appears to be involved in controlling virus movement.
AT4G01420	3.90441	1.14869	1.64865	2.30979	9.01835	2.65323	3.80804	Encodes calcineurin B-like protein 5 (CBL5). Overexpression confers tolerance to drought and salt stress.
AT4G25110	4.51575	1.24043	1.64852	68.9769	311.482	85.5611	113.71	Encodes a type I metacaspase. Two Arabidopsis metacaspases, AT1G02170 (MC1) and AT4G25110 (MC2) antagonistically control programmed cell death in Arabidopsis. MC1 is a positive regulator of cell death and requires conserved caspase-like putative catalytic residues for its function. MC2 negatively regulates cell death. This function is independent of the putative catalytic residues. A third type I…
AT3G23010	1.60746	1.59113	1.64628	113.234	182.019	180.17	186.414	receptor like protein 36;(source:Araport11)
AT3G14620	0.881805	1.00727	1.64425	1109.98	978.787	1118.04	1825.09	putative cytochrome P450 The mRNA is cell-to-cell mobile.
AT1G63750	1.88778	1.36663	1.64411	183.188	345.82	250.351	301.183	Disease resistance protein (TIR-NBS-LRR class) family;(source:Araport11)
AT1G74440	2.42835	1.24258	1.64342	130.918	317.916	162.676	215.154	ER membrane protein, putative (DUF962);(source:Araport11)
AT1G68620	3.07742	1.0107	1.64328	46.9424	144.462	47.4447	77.1395	alpha/beta-Hydrolases superfamily protein;(source:Araport11)
AT1G71110	3.03526	1.06169	1.64264	44.2114	134.193	46.9385	72.6235	transmembrane protein;(source:Araport11)
AT3G07520	2.28805	1.56641	1.64252	136.955	313.359	214.526	224.951	member of Putative ligand-gated ion channel subunit family. Contains a functional cation - permeable pore domain. Involved in cellular cation homeostasis.
AT1G57630	2.7304	1.11481	1.64186	137.626	375.774	153.427	225.963	Toll-Interleukin-Resistance (TIR) domain family protein;(source:Araport11)
AT2G27830	0.589127	1.58497	1.6413	117.024	68.9418	185.48	192.071	hypothetical protein;(source:Araport11)
AT2G33830	6.36907	0.784259	1.63993	62.7752	399.82	49.232	102.947	Dormancy/auxin associated family protein;(source:Araport11)
ATMG01170	1.49923	1.5104	1.63982	25.4539	38.1613	38.4456	41.7399	ATPase subunit 6
ATCG00580	1.20621	0.951125	1.63958	35.499	42.8194	33.764	58.2034	PSII cytochrome b559. There have been many speculations about the function of Cyt b559, but the most favored at present is that it plays a protective role by acting as an electron acceptor or electron donor under conditions when electron flow through PSII is not optimized.
AT3G05360	1.60929	1.3105	1.63885	78.7735	126.769	103.233	129.098	receptor like protein 30;(source:Araport11)
AT2G04170	1.21841	1.43574	1.6385	65.898	80.2908	94.6126	107.974	TRAF-like family protein;(source:Araport11)
AT4G23320	1.92716	1.73513	1.63844	29.226	56.3233	50.7108	47.8849	Encodes a cysteine-rich receptor-like protein kinase.
AT1G05575	2.62217	0.795489	1.63821	5.60696	14.7024	4.46027	9.18536	transmembrane protein;(source:Araport11)
AT2G41160	0.897405	0.981499	1.63787	422.8	379.423	414.978	692.491	Ubiquitin-associated (UBA) protein;(source:Araport11)
AT2G04430	2.27335	1.32538	1.63726	125.684	285.723	166.579	205.778	nudix hydrolase homolog 5;(source:Araport11)
AT5G42090	2.22184	1.73135	1.63691	8.53475	18.9628	14.7767	13.9707	Lung seven transmembrane receptor family protein;(source:Araport11)
AT1G61470	0.628122	1.01968	1.63516	19.5074	12.253	19.8914	31.8976	Polynucleotidyl transferase, ribonuclease H-like superfamily protein;(source:Araport11)
AT3G09260	1.85911	1.5053	1.63474	29.4763	54.7995	44.3706	48.186	Encodes beta-glucosidase.The major constituent of ER bodies. One of the most abundant proteins in Arabidopsis seedlings. Exist in an soluble (inactive) and non-soluble (active) form, most probably formed in a polymerization process. Involved in the mutualistic interaction between Arabidopsis and the endophytic fungus Piriformospora indica.
AT5G58787	1.34059	1.09032	1.63465	113.279	151.861	123.51	185.172	Encodes a cytosolic protein with E3 ligase activity that is involved in positive regulation of ABA responses.
AT1G70300	0.744894	1.18502	1.63451	180.85	134.714	214.312	295.602	potassium transporter
AT5G03380	1.41712	1.33845	1.63432	1807.86	2561.94	2419.73	2954.61	Heavy metal transport/detoxification superfamily protein;(source:Araport11)
AT2G46790	1.92989	1.19107	1.63419	1541.38	2974.69	1835.9	2518.91	Pseudo-response regulator PRR9. Involved in clock function. PRR7 and PRR9 are partially redundant essential components of a temperature-sensitive circadian system. CCA1 and LHY had a positive effect on PRR9. Interact with TOC1 in a yeast two-hybrid assay. Acts as transcriptional repressor of CCA1 and LHY.
AT1G52200	4.38733	1.25383	1.63397	67.3379	295.434	84.4301	110.028	PLAC8 family protein;(source:Araport11)
AT4G35783	1.36853	1.14084	1.63391	39.4327	53.9648	44.9866	64.4294	ROTUNDIFOLIA like 6;(source:Araport11)
AT1G33102	3.09461	1.14521	1.63334	16.9873	52.569	19.4541	27.7461	hypothetical protein;(source:Araport11)
AT1G33720	2.01389	1.51676	1.6324	366.001	737.087	555.137	597.46	member of CYP76C
AT1G15890	1.47262	1.62419	1.63228	40.9197	60.2591	66.4614	66.7926	Disease resistance protein (CC-NBS-LRR class) family;(source:Araport11)
AT1G11170	2.2327	1.4817	1.6317	9.85955	22.0134	14.6089	16.0878	lysine ketoglutarate reductase trans-splicing-like protein (DUF707);(source:Araport11)
AT1G06250	1.35394	1.40159	1.63148	78.3458	106.075	109.809	127.819	alpha/beta-Hydrolases superfamily protein;(source:Araport11)
AT1G31335	1.21415	1.41668	1.63068	86.2807	104.758	122.232	140.696	transmembrane protein;(source:Araport11)
AT2G04495	2.12159	1.24301	1.63036	75.8648	160.954	94.3005	123.687	transmembrane protein;(source:Araport11)
AT3G13950	2.84909	1.33178	1.62983	47.0016	133.912	62.5957	76.6047	ankyrin;(source:Araport11)
AT3G16510	1.3815	1.44675	1.62961	60.0432	82.9497	86.8676	97.8467	Calcium-dependent lipid-binding (CaLB domain) family protein;(source:Araport11)
AT2G15880	2.66881	1.78997	1.62944	7.04773	18.809	12.6152	11.4838	Leucine-rich repeat (LRR) family protein;(source:Araport11)
AT1G22400	2.45584	1.28708	1.62785	323.183	793.686	415.961	526.093	UDP-Glycosyltransferase superfamily protein;(source:Araport11)
AT3G46930	1.84953	1.21594	1.62632	73.2521	135.482	89.0702	119.131	Encodes a Raf-Like Mitogen-Activated Protein Kinase Kinase Kinase Raf43. Required for tolerance to multiple abiotic stresses.
AT5G16080	2.12441	0.806704	1.62613	24.01	51.0072	19.369	39.0435	carboxyesterase 17;(source:Araport11)
AT1G74300	1.50548	1.06299	1.62308	203.285	306.041	216.089	329.947	alpha/beta-Hydrolases superfamily protein;(source:Araport11)
AT3G48010	3.82736	1	1.62242	0.9	3.44463	0.9	1.46018	member of Cyclic nucleotide gated channel family
AT5G12880	4.23848	1	1.62242	0.9	3.81463	0.9	1.46018	proline-rich family protein;(source:Araport11)
AT1G50740	1.59818	1.14172	1.6216	133.183	212.85	152.057	215.969	Transmembrane proteins 14C;(source:Araport11)
AT4G04570	2.03398	1.47342	1.62149	1765.64	3591.28	2601.52	2862.97	Encodes a cysteine-rich receptor-like protein kinase. The mRNA is cell-to-cell mobile.
AT1G30900	2.03392	1.55814	1.62077	422.858	860.057	658.87	685.356	VACUOLAR SORTING RECEPTOR 6;(source:Araport11)
AT1G72360	1.63357	1.37553	1.62047	35.811	58.4999	49.2591	58.0305	Encodes a member of the ERF (ethylene response factor) subfamily B-2 of ERF/AP2 transcription factor family. The protein contains one AP2 domain. There are 5 members in this subfamily including RAP2.2 AND RAP2.12.
AT5G18130	2.71785	1.06825	1.62013	127.695	347.057	136.41	206.883	transmembrane protein;(source:Araport11)
AT3G52800	2.32183	0.979417	1.62001	1179.65	2738.94	1155.37	1911.04	A20/AN1-like zinc finger family protein;(source:Araport11)
AT1G74360	2.27245	1.36375	1.61714	211.067	479.64	287.842	341.325	NILR1 encodes a serine/threonine kinase involved in defense response to nematodes..
AT5G24530	2.03627	1.30123	1.61571	1813.14	3692.04	2359.32	2929.51	Encodes a putative 2OG-Fe(II) oxygenase that is defense-associated but required for susceptibility to downy mildew. The mRNA is cell-to-cell mobile.
AT3G05630	1.10282	1.1618	1.61472	51.4311	56.7192	59.7525	83.0466	Encodes a member of the PXPH-PLD subfamily of phospholipase D proteins. Regulates vesicle trafficking. Required for auxin transport and distribution and hence auxin responses. This subfamily is novel structurally different from the majority of plant PLDs by having phox homology (PX) and pleckstrin homology (PH) domains. Involved regulating root development in response to nutrient limitation. Play…
AT4G01010	2.62124	1.3063	1.61369	122.024	319.856	159.401	196.91	member of Cyclic nucleotide gated channel family
AT1G30860	2.4019	1.19597	1.61335	31.2416	75.0391	37.364	50.4037	RING/U-box superfamily protein;(source:Araport11)
AT2G39660	2.97834	1.09053	1.61247	104.874	312.349	114.368	169.106	Encodes a plasma membrane-localized ser/thr protein kinase that is a crucial component of host response signaling required to activate the resistance responses to Botrytis and A. brassicicola infection. It is likely a negative regulator of salicylic acid accumulation and basal defense against virulent bacterial pathogens.
AT5G18470	4.57301	1.60211	1.61136	11.0924	50.7259	17.7713	17.8739	Curculin-like (mannose-binding) lectin family protein;(source:Araport11)
AT5G06300	1.7575	1.37498	1.61107	43.2309	75.9782	59.4417	69.6481	Putative lysine decarboxylase family protein;(source:Araport11)
AT5G54720	1.55983	1.53923	1.6073	232.85	363.208	358.41	374.26	Ankyrin repeat family protein;(source:Araport11)
AT2G45920	1.68005	1.40415	1.60637	130.432	219.132	183.146	209.522	U-box domain-containing protein;(source:Araport11)
AT3G57880	1.23032	0.884201	1.60511	542.554	667.517	479.727	870.857	Calcium-dependent lipid-binding (CaLB domain) plant phosphoribosyltransferase family protein;(source:Araport11)
AT3G25010	2.4651	1.80979	1.60436	613.501	1512.34	1110.31	984.277	receptor like protein 41;(source:Araport11)
AT2G46430	2.24243	1.33459	1.60371	720.701	1616.13	961.84	1155.8	Encodes a cyclic nucleotide gated channel, downstream component of the signaling pathways leading to hypersensitive response (HR) resistance.
AT3G10300	1.38292	1.27309	1.60301	184.723	255.458	235.168	296.112	Calcium-binding EF-hand family protein;(source:Araport11)
AT2G38170	1.50094	1.27573	1.60298	2920.27	4383.15	3725.48	4681.14	Encodes a high affinity vacuolar calcium antiporter. The residue His 338 is critical to Ca2 transport activity. Disruption of CAX1 reduces manganese and zinc of shoot tissue and results in a decrease in the activity of vacuolar V-type proton ATPase.
AT5G20400	3.00463	1.10012	1.60248	68.4117	205.552	75.261	109.628	encodes a protein whose sequence is similar to flavanone 3 hydroxylase from Malus. The mRNA is cell-to-cell mobile.
AT4G30850	2.83653	1.44827	1.60236	18.4567	52.3528	26.7302	29.5742	heptahelical transmembrane protein homologous to human adiponectin receptors and progestin receptors
AT2G15890	2.65811	1.44639	1.60217	32.45	86.2557	46.9353	51.9905	Encodes CBP1, a regulator of transcription initiation in central cell-mediated pollen tube guidance.
AT3G51330	2.61583	1.31237	1.59946	276.03	722.049	362.254	441.5	Eukaryotic aspartyl protease family protein;(source:Araport11)
AT1G08560	0.923056	1.14362	1.5988	37.322	34.4503	42.6822	59.6704	member of SYP11 syntaxin Gene Family
AT1G74290	1.49762	1.40787	1.5983	35.6407	53.3762	50.1776	56.9646	alpha/beta-Hydrolases superfamily protein;(source:Araport11)
AT3G52430	1.95561	1.36179	1.59706	833.729	1630.45	1135.36	1331.52	Encodes a lipase-like gene that is important for salicylic acid signaling and function in resistance (R) gene-mediated and basal plant disease resistance. PAD4 can interact directly with EDS1, another disease resistance signaling protein. Expressed at elevated level in response to green peach aphid (GPA) feeding, and modulates the GPA feeding-induced leaf senescence through a mechanism that doesn…
AT5G48380	2.14187	1.35397	1.59681	794.722	1702.19	1076.03	1269.02	Encodes a BAK1-interacting receptor-like kinase named BIR1. Negatively regulates multiple plant resistance signaling pathways, one of which is the SOBIR1(AT2G31880)-dependent pathway.
AT2G16060	2.92475	0.751913	1.59634	11.4475	33.4811	8.60755	18.2741	Encodes a class 1 nonsymbiotic hemoglobin induced by low oxygen levels with very high oxygen affinity. It is not likely to be a hemoglobin transporter because of its extremely high affinity for oxygen. Overexpression impairs cold stress-induced nitric oxide (NO) production.
AT5G45750	1.72963	1.37672	1.59576	35.7574	61.8471	49.2277	57.0601	RAB GTPase homolog A1C;(source:Araport11)
AT5G26690	1.04247	1.91321	1.59512	139.668	145.599	267.214	222.787	Heavy metal transport/detoxification superfamily protein;(source:Araport11)
AT4G18880	1.29724	1.42233	1.59496	219.554	284.815	312.279	350.179	Encodes a member of Heat Stress Transcription Factor(Hsf) family that is a substrate of the MPK3/MPK6 signaling and regulates stress responses.
AT3G07195	1.96735	1.6977	1.5937	53.6768	105.601	91.1272	85.5449	RPM1-interacting protein 4 (RIN4) family protein;(source:Araport11)
AT4G22780	1.97233	1.22091	1.59297	96.957	191.232	118.376	154.449	Member of a family of ACT domain containing proteins . ACT domains are involved in amino acid binding .
AT2G25000	1.97076	1.56902	1.5921	82.0187	161.639	128.689	130.582	Pathogen-induced transcription factor. Forms protein complexes with itself and with WRKY40. Coexpression with WRKY18 or WRKY40 made plants more susceptible to both P. syringae and B. cinerea. WRKY18, WRKY40, and WRKY60 have partially redundant roles in response to the hemibiotrophic bacterial pathogen Pseudomonas syringae and the necrotrophic fungal pathogen Botrytis cinerea, with WRKY18 playing …
AT1G30755	2.39285	1.6502	1.59124	117.757	281.776	194.323	187.38	elongation factor G, putative (DUF668);(source:Araport11)
AT4G35985	1.21713	1.43184	1.59101	68.7722	83.7049	98.4706	109.417	Senescence/dehydration-associated protein-like protein;(source:Araport11)
AT1G52870	1.03453	1.23121	1.59091	6707.7	6939.32	8258.61	10671.3	Peroxisomal membrane 22 kDa (Mpv17/PMP22) family protein;(source:Araport11)
AT2G26190	1.70235	1.28422	1.59032	1248.08	2124.67	1602.81	1984.85	calmodulin-binding family protein;(source:Araport11)
AT1G03410	1.73822	1.53177	1.59004	51.4301	89.3969	78.7788	81.776	2-oxoglutarate (2OG) and Fe(II)-dependent oxygenase superfamily protein;(source:Araport11)
AT3G24760	2.35216	1.09336	1.59002	63.3197	148.938	69.2314	100.68	Galactose oxidase/kelch repeat superfamily protein;(source:Araport11)
AT5G52730	2.27966	1.68016	1.58989	11.6488	26.5553	19.5718	18.5202	Copper transport protein family;(source:Araport11)
AT4G28460	6.8906	1.26142	1.58966	0.893057	6.1537	1.12652	1.41965	transmembrane protein;(source:Araport11)
AT4G19520	1.67373	1.35308	1.58918	843.28	1411.42	1141.02	1340.12	disease resistance protein (TIR-NBS-LRR class) family;(source:Araport11)
AT1G09350	0.85585	1.55143	1.589	59.5908	51.0007	92.4508	94.6899	Predicted to encode a galactinol synthase
AT3G02980	2.08733	1.34074	1.58878	9.04724	18.8846	12.13	14.3741	Encodes MEIOTIC CONTROL OF CROSSOVERS1 (MCC1), a GCN5-related histone N-acetyltransferase. MCC1 appeared to be required in meiosis for normal chiasma number and distribution and for chromosome segregation. Activation tagging line has increased level of histone H3 acetylation.
ATCG00540	1.10466	1.31389	1.58861	44.3081	48.9452	58.2159	70.3884	Encodes cytochrome f apoprotein; involved in photosynthetic electron transport chain; encoded by the chloroplast genome and is transcriptionally repressed by a nuclear gene HCF2.
AT4G26400	1.52906	1.18255	1.58822	256.236	391.801	303.013	406.96	RING/U-box superfamily protein;(source:Araport11)
AT1G30730	10.7271	1.42655	1.58728	2.33694	25.0686	3.33375	3.70937	FAD-binding Berberine family protein;(source:Araport11)
AT3G56960	1.54789	1.06412	1.58703	62.2525	96.3602	66.2443	98.7966	Encodes a protein with phosphatidylinositol-4-phosphate 5-kinase activity that plays a role in pollen tip growth. The enzyme localizes to the apical plasma membrane and adjacent cytosolic region of pollen tubes. Overexpression of this gene leads to increased deposition of pectin in the cell wall at the tip of the pollen tube and causes altered pollen tube morphology.
ATCG00140	0.916298	0.923008	1.58673	47.3166	43.3561	43.6736	75.0788	ATPase III subunit
AT2G37970	1.65728	1.10199	1.58625	607.247	1006.38	669.177	963.243	SOUL heme-binding family protein;(source:Araport11)
AT4G19540	1.64071	1.45703	1.58494	173.69	284.974	253.071	275.288	Encodes a iron-suflur protein required for NADH dehydrogenase.
AT1G48210	2.62198	0.817644	1.584	104.974	275.24	85.8314	166.279	Protein kinase superfamily protein;(source:Araport11)
AT5G63690	1.75324	1.61056	1.58368	16.8161	29.4826	27.0833	26.6312	Nucleic acid-binding, OB-fold-like protein;(source:Araport11)
AT2G44280	1.59889	1.09831	1.58361	60.871	97.3258	66.8551	96.3959	Major facilitator superfamily protein;(source:Araport11)
AT5G61250	1.80628	1.21816	1.58343	64.8374	117.115	78.982	102.666	Belongs to the plant glycoside hydrolase family 79. Encodes a protein with several posttranslational modification sites including O-&#946;-GlcNAc attachment sites and serine-, threonine- and tyrosine-phosphorylation sites, suggesting that this protein is extensively modified posttranslationally. The protein is predicted (WoLF PSORT program) to be secreted.
AT4G30390	1.37042	1.07643	1.58228	119.416	163.651	128.543	188.95	UDP-arabinopyranose mutase;(source:Araport11)
AT5G08780	1.02782	1.20988	1.58226	98.2415	100.975	118.86	155.444	winged-helix DNA-binding transcription factor family protein;(source:Araport11)
AT2G46410	2.32883	0.905591	1.58165	12.5492	29.2249	11.3644	19.8484	Nuclear-localized R3-type MYB transcription factor. Positive regulator of hair-cell differentiation. Preferentially transcribed in hairless cells. Moves from atrichoblasts into trichoblast via plasmodesmata in a tissue-specific mode. N-terminus and part of the Myb domain are required for this movement, with W76 playing a crucial role. Capability to increase the size-exclusion limit of plasmodesma…
AT3G24730	1.65924	1.19741	1.5816	30.1674	50.055	36.1228	47.7126	mRNA splicing factor, thioredoxin-like U5 snRNP;(source:Araport11)
AT3G46600	0.847362	1.30472	1.5806	733.454	621.501	956.952	1159.3	GRAS family transcription factor;(source:Araport11)
AT1G13990	2.3243	1.33805	1.58043	315.311	732.878	421.902	498.328	plant/protein;(source:Araport11)
AT2G16890	2.5312	0.920976	1.57897	23.2346	58.8114	21.3985	36.6868	UDP-Glycosyltransferase superfamily protein;(source:Araport11)
AT1G29690	1.56838	1.39257	1.5786	282.448	442.987	393.329	445.874	Encodes a protein containing a domain with significant homology to the MACPF (membrane attack complex and perforin) domain of complements and perforin proteins that are involved in innate immunity in animals. Transgenic <i>cad1-1</i> mutant plants show lesions seen in the hypersensitive response, as well as a spontaneous activation of expression of pathogenesis-related genes and leading to a 32-f…
AT4G10500	1.34339	1.92305	1.57797	696.707	935.947	1339.8	1099.38	2-oxoglutarate (2OG) and Fe(II)-dependent oxygenase superfamily protein;(source:Araport11)
AT4G08770	5.72668	1	1.57739	0.9	5.15401	0.9	1.41965	Encodes a putative apoplastic peroxidase Prx37. Primarily expressed in the vascular bundles. Overexpression renders a dwarf phenotype with smaller plants and delayed development. Plants overexpressing Prx37 also shows an increase in the amount of esterified phenolic material associated with their walls.
AT2G05185	2.98914	2.09248	1.577	4.06875	12.1621	8.51379	6.41643	hypothetical protein;(source:Araport11)
AT3G16565	2.19457	1.29467	1.57637	42.3134	92.8596	54.7817	66.7014	threonyl and alanyl tRNA synthetase second additional domain-containing protein;(source:Araport11)
AT3G18250	3.05008	1.43651	1.57635	13.4294	40.9606	19.2915	21.1694	Putative membrane lipoprotein;(source:Araport11)
AT1G09480	1.6321	1.33805	1.57617	28.9071	47.1792	38.679	45.5623	similar to Eucalyptus gunnii alcohol dehydrogenase of unknown physiological function (GI:1143445), Vigna unguiculata (gi:1854445), NOT a cinnamyl-alcohol dehydrogenase The mRNA is cell-to-cell mobile.
AT4G30240	1.55596	1.16148	1.57587	95.2176	148.155	110.593	150.051	Syntaxin/t-SNARE family protein;(source:Araport11)
AT5G25280	0.445226	1.60287	1.57486	2226.87	991.459	3569.37	3507.01	serine-rich protein-like protein;(source:Araport11)
AT1G05570	2.22198	1.25141	1.57421	757.151	1682.38	947.508	1191.92	Encodes a callose synthase 1 catalytic subunit . Member of Glycosyltransferase Family- 48.
AT5G45380	2.11954	1.37526	1.57352	446.994	947.421	614.734	703.352	urea-proton symporter DEGRADATION OF UREA 3 (DUR3);(source:Araport11)
AT2G38530	4.22737	1.84233	1.5734	3.79369	16.0373	6.98921	5.96899	Involved in lipid transfer between membranes and plays a role in maintaining the integrity of the cuticle-cell wall interface. Belongs to a family of Lipid transfer proteins. Sequence similarity to other plant/Arabidopsis LPT genes but highest similarity to LPT1. Stress and pathogen-inducible motifs found in the upstream region. Expressed in flower, leaves and siliques but absent in roots. Predic…
AT5G66630	2.23649	1.32673	1.57262	34.6996	77.6053	46.0369	54.5693	DA1-related protein 5;(source:Araport11)
AT5G44060	1.00359	1.26347	1.56797	176.049	176.681	222.433	276.039	embryo sac development arrest protein;(source:Araport11)
AT5G26030	1.58472	1.08467	1.56764	830.677	1316.39	901.011	1302.2	encodes ferrochelatase I located in plastids. Involved in heme biosynthesis in non-photosynthetic tissues and induced by oxidative stress in photosynthetic tissues to supply heme for defensive hemoproteins The mRNA is cell-to-cell mobile.
AT5G60950	1.83774	1.24485	1.56731	159.496	293.112	198.549	249.98	COBRA-like protein 5 precursor;(source:Araport11)
AT1G26558	1.72947	1.15108	1.56616	16.4867	28.5132	18.9775	25.8209	other_RNA;(source:Araport11)
AT1G67850	2.03126	1.16651	1.56606	308.864	627.382	360.292	483.699	lysine ketoglutarate reductase trans-splicing protein (DUF707);(source:Araport11)
AT3G45420	0.815799	1.69846	1.56538	34.474	28.1238	58.5528	53.965	Concanavalin A-like lectin protein kinase family protein;(source:Araport11)
AT2G15020	1.55671	1.32947	1.56396	6074.55	9456.31	8075.92	9500.37	hypothetical protein;(source:Araport11)
AT5G64810	1.6535	1.60673	1.56317	57.4624	95.0143	92.3265	89.8232	member of WRKY Transcription Factor; Group II-c. Involved in jasmonic acid inducible defense responses.
AT2G04450	1.76964	1.27396	1.56285	507.815	898.649	646.934	793.639	Encodes a protein with NADH pyrophosphatase activity. Although this protein was also shown to have ADP-ribose diphosphatase activity in vitro, mutant analyses suggest that NUDX6 is involved in NADH metabolism in vivo.
AT5G17330	1.73264	1.04158	1.56203	19.716	34.1607	20.5357	30.7969	Encodes one of two isoforms of glutamate decarboxylase. The mRNA is cell-to-cell mobile.
AT1G67070	1.46568	1.05531	1.56165	208.324	305.337	219.847	325.329	Encodes a protein with phosphomannose isomerase activity that is involved in synthesis of ascorbic acid. Expression is induced after 24 hours of dark treatment, in senescing leaves and treatment with exogenous photosynthesis inhibitor. Induction of gene expression was suppressed in excised leaves supplied with sugar. The authors suggest that the gene's expression pattern is responding to the leve…
AT4G16960	2.51688	1.35867	1.56148	86.1985	216.952	117.115	134.597	disease resistance protein (TIR-NBS-LRR class);(source:Araport11)
AT5G47060	1.7678	1.04987	1.56128	28.1435	49.7523	29.5469	43.9401	hypothetical protein (DUF581);(source:Araport11)
AT5G63010	1.19745	1.12036	1.55987	40.5887	48.6028	45.4741	63.313	Transducin/WD40 repeat-like superfamily protein;(source:Araport11)
AT3G13437	2.18429	1.41169	1.55887	25.0367	54.6874	35.3441	39.0289	transmembrane protein;(source:Araport11)
AT2G41110	2.00881	1.09223	1.55723	287.896	578.328	314.449	448.32	Encodes a touch-inducible calmodulin that has higher affinity to kinesin-like calmodulin binding motor protein than CAM4 or CAM6. The mRNA is cell-to-cell mobile.
AT3G12040	1.41986	1.41482	1.55703	66.4732	94.3825	94.0473	103.501	Encodes a 3-methyladenine-DNA glycosylase. Arabdiopsis cDNA complements the methyl methanesulfonate-sensitive phenotype of an Escherichia coli double mutant deficient in 3-methyladenine glycosylases (DNA-3-methyladenine glycosidases I and II, EC 3.2.2.20 and 3.2.2.21, respectively, encoded by tag and alkA).
AT2G17036	1.02382	1.50753	1.55653	49.6745	50.8577	74.8857	77.32	F-box SKIP23-like protein (DUF295);(source:Araport11)
AT4G33660	0.46154	0.96623	1.55478	471.103	217.433	455.194	732.463	cysteine-rich TM module stress tolerance protein;(source:Araport11)
AT1G52570	1.36485	0.994803	1.55367	66.1355	90.2647	65.7918	102.753	member of C2-PLD subfamily
AT2G29110	2.83057	1.66619	1.55331	20.992	59.4193	34.9768	32.6072	member of Putative ligand-gated ion channel subunit family
AT2G31870	1.87827	1.35622	1.55319	61.9755	116.407	84.0526	96.2597	The gene encodes a poly(ADPribose) glycohydrolase (PARG1). Mutant analysis suggests that PARG1 plays a role in abiotic stress responses and DNA repair. Loss of function mutants accumulate poly(ADPribose) and have increased cell death when treated with bleomycin.
AT5G54710	1.86283	1.40968	1.553	922.194	1717.89	1300	1432.17	Ankyrin repeat family protein;(source:Araport11)
AT1G56540	1.61336	1.37249	1.54946	102.914	166.038	141.249	159.462	Disease resistance protein (TIR-NBS-LRR class) family;(source:Araport11)
AT1G18470	1.46691	1.48346	1.54847	307.776	451.48	456.574	476.582	Transmembrane Fragile-X-F-associated protein;(source:Araport11)
AT1G56520	1.40496	1.34881	1.54806	557.228	782.88	751.597	862.623	Disease resistance protein (TIR-NBS-LRR class) family;(source:Araport11)
AT2G02350	1.68405	1.12538	1.54785	29.3503	49.4273	33.0301	45.4299	encodes a protein containing an F-box domain and physically interacts with SCF subunit SKP1/ASK1. The protein also exhibits similarity in sequence to phloem protein 2 (PP2) from cucumber.
AT2G31880	1.68318	1.29577	1.54772	1869.5	3146.7	2422.43	2893.47	Encodes a putative leucine rich repeat transmembrane protein that is expressed in response to Pseudomonas syringae. Expression of SRRLK may be required for silencing via lsiRNAs. Regulates cell death and innate immunity.
AT4G30640	3.83517	2.30389	1.54568	4.2014	16.1131	9.67955	6.49401	RNI-like superfamily protein;(source:Araport11)
AT1G51660	2.20861	1.02159	1.54556	476.976	1053.45	487.275	737.194	Encodes a mitogen-activated map kinase kinase (there are nine in Arabidopsis) involved in innate immunity. This protein activates MPK3/MPK6 and early-defense genes redundantly with MKK5. In plants with both MKK5 and MKK4 levels reduced by RNAi plants, floral organs do not abscise suggestion a role for both proteins in mediating floral organ abscission. The mRNA is cell-to-cell mobile.
AT3G27860	0.696397	1.21602	1.54541	29.5379	20.5701	35.9188	45.6483	Tudor/PWWP/MBT superfamily protein;(source:Araport11)
AT5G47070	1.24037	1.24979	1.54531	186.809	231.711	233.471	288.678	Protein kinase superfamily protein;(source:Araport11)
AT1G25550	2.04199	1.35816	1.54407	523.251	1068.47	710.66	807.938	myb-like transcription factor family protein;(source:Araport11)
AT3G13065	4.12092	1.12477	1.54336	107.963	444.908	121.434	166.627	STRUBBELIG-receptor family 4;(source:Araport11)
AT4G00960	2.24502	1.05448	1.54335	54.6858	122.771	57.6652	84.3994	Protein kinase superfamily protein;(source:Araport11)
AT1G69720	1.54982	1.53557	1.54327	52.2977	81.052	80.3066	80.7093	Encodes a member (HO3) of the heme oxygenase family.
AT3G13080	1.76409	1.2153	1.54306	2357.7	4159.18	2865.32	3638.06	encodes an ATP-dependent MRP-like ABC transporter able to transport glutathione-conjugates as well as chlorophyll catabolites. The expression of this gene is upregulated by herbicide safeners such as benoxacor and fenclorim.
AT3G45650	1.61548	1.55101	1.54262	62.7153	101.315	97.2722	96.7457	Encodes a nitrate efflux transporter NAXT1 (for NITRATE EXCRETION TRANSPORTER1). Localized to the plasma membrane. NAXT1 belongs to a subclass of seven NAXT members from the large NITRATE TRANSPORTER1/PEPTIDE TRANSPORTER family and is mainly expressed in the cortex of mature roots.
AT5G66210	1.95912	1.06951	1.54253	509.002	997.195	544.382	785.15	member of Calcium Dependent Protein Kinase
AT3G47090	1.86857	1.55287	1.54218	99.7579	186.404	154.911	153.845	Leucine-rich repeat protein kinase family protein;(source:Araport11)
AT3G51440	2.82296	1.50922	1.54189	52.7635	148.949	79.6317	81.3553	Calcium-dependent phosphotriesterase superfamily protein;(source:Araport11)
AT4G04830	0.581683	1.90085	1.54125	73.6693	42.8521	140.034	113.543	methionine sulfoxide reductase B5;(source:Araport11)
AT1G73810	2.00822	1.19082	1.54047	27.7783	55.7847	33.079	42.7916	Core-2/I-branching beta-1,6-N-acetylglucosaminyltransferase family protein;(source:Araport11)
AT1G07187	0.592337	1.66351	1.53998	75.4964	44.7193	125.589	116.263	None;(source:Araport11)
AT5G16170	2.9894	1.18672	1.53859	33.489	100.112	39.7421	51.5258	Core-2/I-branching beta-1,6-N-acetylglucosaminyltransferase family protein;(source:Araport11)
AT5G41400	1.61139	0.962521	1.53834	214.361	345.42	206.327	329.759	RING/U-box superfamily protein;(source:Araport11)
AT3G57460	2.23573	1.55408	1.53621	125.583	280.77	195.166	192.922	catalytic/ metal ion binding / metalloendopeptidase/ zinc ion binding protein;(source:Araport11)
AT5G25820	2.18075	1.40287	1.53613	11.302	24.6469	15.8552	17.3613	Exostosin family protein;(source:Araport11)
AT3G59080	1.83716	1.27743	1.53598	60.1416	110.49	76.8267	92.3762	Eukaryotic aspartyl protease family protein;(source:Araport11)
AT1G70810	1.45943	1.44903	1.53563	163.956	239.282	237.577	251.776	Calcium-dependent lipid-binding (CaLB domain) family protein;(source:Araport11)
AT3G10500	1.46288	1.17594	1.53453	244.815	358.135	287.887	375.675	Encodes a transcriptional activator that is associated with the plasma membrane in a dormant form and is proteolytically cleaved to create a form that can enter the nucleus. It is thought to promote ROS production by binding directly to the promoters of genes encoding ROS biosynthetic enzymes during drought-induced leaf senescence. The mRNA is cell-to-cell mobile.
AT4G02760	1.80451	1.26083	1.53433	73.3304	132.325	92.4573	112.513	RNI-like superfamily protein;(source:Araport11)
AT2G29450	0.593657	1.03133	1.53333	9543.79	5665.74	9842.79	14633.8	Encodes a member of the TAU glutathione S-transferase gene family. Gene expression is induced by exposure to auxin, pathogen and herbicides. Naming convention according to Wagner et al. (2002)
AT4G33040	1.61316	0.943997	1.53261	156.865	253.048	148.08	240.413	Thioredoxin superfamily protein;(source:Araport11)
AT1G33970	1.34871	1.59898	1.53066	290.993	392.465	465.293	445.41	P-loop containing nucleoside triphosphate hydrolases superfamily protein;(source:Araport11)
AT3G16460	1.43807	1.32416	1.53028	105.797	152.143	140.092	161.899	Mannose-binding lectin superfamily protein;(source:Araport11)
AT1G30410	2.12226	1.25016	1.53018	473.037	1003.91	591.373	723.829	member of MRP subfamily
AT1G65845	2.35334	1.26618	1.5299	334.626	787.487	423.696	511.945	transmembrane protein;(source:Araport11)
AT1G14520	2.83509	1.07989	1.52985	23.1298	65.5752	24.9776	35.3851	Encodes MIOX1. Belongs to myo-inositol oxygenase gene family.
AT2G17840	1.07611	1.47762	1.52964	638.565	687.165	943.558	976.774	Identified as drought-inducible gene by differential hybridization. Upregulated by high light, drought, cold and salt stress determined by microarray analysis.
AT5G02200	3.37608	1.17559	1.52959	8.53163	28.8034	10.0297	13.0499	Encodes a small plant-specific protein with both nuclear localization and nuclear export signals that is specifically required, together with FHY1, for the light-regulated nuclear accumulation of phyA.
AT5G07770	2.04702	1.22973	1.5294	358.781	734.433	441.203	548.719	Actin-binding FH2 protein;(source:Araport11)
AT2G18660	2.24519	1.29591	1.52742	281.044	630.996	364.208	429.272	Encodes PNP-A (Plant Natriuretic Peptide A). PNPs are a class of systemically mobile molecules distantly related to expansins; their biological role has remained elusive. PNP-A contains a signal peptide domain and is secreted into the extracellular space. Co-expression analyses using microarray data suggest that PNP-A may function as a component of plant defence response and SAR in particular, an…
AT3G10820	1.35724	0.984874	1.52734	130.285	176.828	128.314	198.99	Transcription elongation factor (TFIIS) family protein;(source:Araport11)
AT1G51340	1.35624	1.09422	1.52695	333.925	452.883	365.387	509.889	MATE efflux family protein;(source:Araport11)
AT1G70260	0.213829	1.88201	1.52621	22.6054	4.83371	42.5436	34.5006	nodulin MtN21-like transporter family protein
AT2G31730	1.50791	1.67627	1.52539	42.3924	63.9238	71.0613	64.665	basic helix-loop-helix (bHLH) DNA-binding superfamily protein;(source:Araport11)
AT5G07780	3.025	1.4533	1.52526	5.77723	17.4761	8.39606	8.81177	Encodes a class II formin that nucleates actin assembly, binds to the barbed-end of actin filaments and antagonizes the effect of FH1 on actin dynamics. The mRNA is cell-to-cell mobile.
AT2G17710	2.36915	1.20206	1.52514	42.9032	101.644	51.5722	65.4333	Big1;(source:Araport11)
AT3G48850	2.28104	1.37117	1.52495	14.18	32.3453	19.4432	21.6238	Encodes a mitochondrial phosphate transporter. Modulates plant responses to salt stress.
AT5G16570	1.02427	1.59731	1.52475	65.587	67.1787	104.763	100.004	Encodes a cytosolic glutamine synthetase, the enzyme has high affinity with substrate ammonium
AT2G05940	1.60807	1.20185	1.52309	534.486	859.493	642.373	814.07	Encodes a receptor-like cytoplasmic kinase that phosphorylates the host target RIN4, leading to the activation of a plant innate immune receptor RPM1.
AT5G56050	1.26017	0.911955	1.52309	22.7469	28.6648	20.7441	34.6455	late embryogenesis abundant (LEA) hydroxyproline-rich glycoprotein family protein;(source:Araport11)
AT3G12070	2.22492	1.50162	1.52214	13.9562	31.0513	20.9568	21.2432	RAB geranylgeranyl transferase beta subunit 2;(source:Araport11)
AT5G62570	1.81146	1.07708	1.52212	1131	2048.76	1218.18	1721.52	Calmodulin binding protein-like protein;(source:Araport11)
AT3G48630	2.72998	1.2001	1.5214	17.8923	48.8456	21.4726	27.2213	hypothetical protein;(source:Araport11)
AT3G22235	1.01528	1.36413	1.52132	2867.18	2911	3911.21	4361.9	cysteine-rich TM module stress tolerance protein;(source:Araport11)
AT2G41410	1.80363	1.03259	1.52113	1557.79	2809.68	1608.55	2369.6	Calcium-binding EF-hand family protein;(source:Araport11)
AT5G09930	1.23175	1.29481	1.52047	51.0257	62.8512	66.0686	77.5829	member of GCN subfamily
AT5G56010	0.315653	0.985091	1.51915	23073.1	7283.11	22729.1	35051.5	A member of heat shock protein 90 (HSP90) gene family. Expressed in all tissues and abundant in root apical meristem, pollen and tapetum. Expression is NOT heat-induced but induced by IAA and NaCl. Overexpression reduced tolerance to heat and conferred higher tolerance to calcium. The mRNA is cell-to-cell mobile.
AT1G72280	1.80598	1.47996	1.51752	97.3707	175.85	144.105	147.762	endoplasmic reticulum oxidoreductin
AT1G17615	3.82018	1.5825	1.51665	0.9	3.43816	1.42425	1.36498	TN2 is an atypical TIR-NBS protein that lacks the LRR domain common in typical NLR receptors. It interacts with EXO70B1, a subunit of the exocyst complex. Loss of function mutants in TN2 can suppress EXO70B1 mutants suggesting that EXO70B1 acts through TN2.
AT3G07580	2.42087	1.16063	1.51572	51.2239	124.006	59.4517	77.641	hypothetical protein;(source:Araport11)
AT1G73890	0.799007	1.3856	1.51408	66.2914	52.9673	91.8536	100.37	Bifunctional inhibitor/lipid-transfer protein/seed storage 2S albumin superfamily protein;(source:Araport11)
AT5G61520	2.59641	1.45302	1.51369	81.7844	212.346	118.834	123.796	Major facilitator superfamily protein;(source:Araport11)
AT1G06180	2.42658	0.628831	1.51343	272.808	661.99	171.55	412.876	member of MYB3R- and R2R3- type MYB- encoding genes
ATCG00120	1.14214	1.04257	1.51325	113.251	129.348	118.072	171.376	Encodes the ATPase alpha subunit, which is a subunit of ATP synthase and part of the CF1 portion which catalyzes the conversion of ADP to ATP using the proton motive force. This complex is located in the thylakoid membrane of the chloroplast.
AT5G53400	0.59198	0.843927	1.51305	948.562	561.53	800.518	1435.22	Encodes BOBBER1 (BOB1), a non-canonical small heat shock protein required for both development and thermotolerance. BOB1 is cytoplasmic at basal temperatures but forms heat shock granules containing canonical small heat shock proteins at high temperatures. The mRNA is cell-to-cell mobile.
AT3G50140	3.87363	1.17786	1.51209	2.77109	10.7342	3.26397	4.19014	transmembrane protein, putative (DUF247);(source:Araport11)
AT5G05460	1.79566	1.37849	1.51198	156.363	280.774	215.545	236.418	Encodes a cytosolic beta-endo-N-acetyglucosaminidase (ENGase). ENGases N-glycans cleave the O-glycosidic linkage between the two GlcNAc residues of the N-glycan core structure and thus generate a protein with a single GlcNAc attached to asparagine.
AT1G11960	1.62234	1.26705	1.5119	251.795	408.497	319.037	380.687	ERD (early-responsive to dehydration stress) family protein;(source:Araport11)
AT3G02990	1.9341	1.11907	1.51104	50.4315	97.5395	56.4362	76.204	member of Heat Stress Transcription Factor (Hsf) family The mRNA is cell-to-cell mobile.
AT4G11890	2.0636	1.53613	1.51102	533.24	1100.39	819.128	805.735	Encodes a receptor-like cytosolic kinase ARCK1. Negatively controls abscisic acid and osmotic stress signal transduction.
AT1G05710	2.30085	1.10535	1.51089	42.7434	98.3462	47.2463	64.5808	basic helix-loop-helix (bHLH) DNA-binding superfamily protein;(source:Araport11)
AT3G11840	2.64849	1.12479	1.51012	109.453	289.885	123.111	165.287	Encodes a U-box-domain-containing E3 ubiquitin ligase that acts as a negative regulator of PAMP-triggered immunity.
AT3G22460	4.62334	1.25471	1.50947	29.406	135.954	36.8959	44.3875	Encodes a member of a family of genes with O-acetylserine(thiol)lyase activity.
AT1G63090	1.37524	1.32571	1.50912	413.164	568.198	547.736	623.515	phloem protein 2-A11;(source:Araport11)
AT1G29357	3.3287	1.4217	1.50858	28.9328	96.3085	41.1337	43.6473	Potential natural antisense gene, locus overlaps with AT1G29355
AT5G10710	1.2429	1.03408	1.5078	148.563	184.65	153.627	224.004	centromere protein O;(source:Araport11)
AT1G51860	3.03494	1.31811	1.50714	26.1624	79.4014	34.4849	39.4305	Leucine-rich repeat protein kinase family protein;(source:Araport11)
AT1G76970	2.04024	1.40606	1.50668	307.982	628.358	433.043	464.031	Target of Myb protein 1;(source:Araport11)
AT2G23290	3.22808	1.4868	1.50649	46.399	149.779	68.9861	69.8997	Member of the R2R3 factor gene family.
AT3G20660	2.8469	0.961124	1.50637	18.4016	52.3876	17.6863	27.7197	organic cation/carnitine transporter4;(source:Araport11)
AT1G51890	3.14867	1.63857	1.50635	106.077	334.001	173.815	159.79	Leucine-rich repeat protein kinase family protein;(source:Araport11)
AT1G65980	0.728572	1.20803	1.50552	2483.26	1809.23	2999.84	3738.59	thioredoxin-dependent peroxidase
AT4G34131	1.82062	1.14618	1.50504	17.4724	31.8105	20.0265	26.2966	UDP-glucosyl transferase 73B3;(source:Araport11)
AT4G03320	2.52357	1.34677	1.50494	14.3193	36.1358	19.2849	21.5497	Encodes a component of the TIC (translocon at the inner envelope membrane of chloroplasts) protein translocation machinery mediating the protein translocation across the inner envelope of plastids. The Arabidopsis genome encodes four Tic20 homologous proteins, AT1G04940(Tic20-I), AT2G47840(Tic20-II), AT4G03320(Tic20-IV) and AT5G55710(Tic20-V).
AT2G30000	1.24232	1.0138	1.50467	55.2526	68.6414	56.0151	83.1369	PHF5-like protein;(source:Araport11)
AT5G44480	5.82012	1.02698	1.50386	2.46888	14.3692	2.5355	3.71285	mutant has Altered lateral root; UDP Glucose Epimerase The mRNA is cell-to-cell mobile.
AT1G10417	3.26457	0.997872	1.50245	16.3819	53.48	16.3471	24.613	Encodes protein with unknown function whose expression is repressed by inoculation with Agrobacterium tumerifaciens.
AT3G11820	1.87134	1.11257	1.50217	646.192	1209.25	718.936	970.688	Encodes a syntaxin localized at the plasma membrane (SYR1, Syntaxin Related Protein 1, also known as SYP121, PENETRATION1/PEN1). SYR1/PEN1 is a member of the SNARE superfamily proteins. SNARE proteins are involved in cell signaling, vesicle traffic, growth and development. SYR1/PEN1 functions in positioning anchoring of the KAT1 K channel protein at the plasma membrane. Transcription is upregulat…
AT1G12710	1.87334	1.4748	1.50139	69.8205	130.798	102.971	104.828	This gene is predicted to encode a protein with a PP2 domain. This domain in present in lectins found in squash and cucumber, suggesting that this protein could potentially have carbohydrate binding capabilities.
AT3G61280	2.103	1.43756	1.50122	300.362	631.659	431.788	450.909	O-glucosyltransferase rumi-like protein (DUF821);(source:Araport11)
AT1G13470	2.22023	1.76199	1.50069	355.066	788.329	625.622	532.845	hypothetical protein (DUF1262);(source:Araport11)
AT5G27920	2.84118	1.47112	1.50026	50.7626	144.225	74.6777	76.1571	F-box family protein;(source:Araport11)
AT5G58570	3.33364	1.28952	1.49996	10.9229	36.4129	14.0853	16.3839	transmembrane protein;(source:Araport11)
AT4G13820	2.65479	1.80324	1.49888	26.5158	70.394	47.8143	39.7441	Leucine-rich repeat (LRR) family protein;(source:Araport11)
AT4G16957	2.23417	1.31209	1.49689	126.05	281.618	165.389	188.683	SUPPRESSOR OF, CONSTITUTIVE protein;(source:Araport11)
AT3G25610	2.61659	1.31513	1.4964	169.324	443.05	222.682	253.377	Encodes aminophospholipid ATPase10 (ALA10), a P4-type ATPase flippase that internalizes exogenous phospholipids across the plasma membrane.
AT5G65630	1.03661	1.01386	1.49636	841.128	871.923	852.787	1258.63	This gene is predicted to encode a bromodomain-containing protein. Plant lines expressing RNAi constructs targeted against GTE7 show some resistance to agrobacterium-mediated root transformation.
AT1G55300	0.788033	1.05344	1.49619	207.341	163.392	218.422	310.221	TBP-associated factor 7;(source:Araport11)
AT2G38500	1.665	1.2543	1.49595	46.2773	77.0516	58.0457	69.2287	2-oxoglutarate (2OG) and Fe(II)-dependent oxygenase superfamily protein;(source:Araport11)
AT4G12290	1.99972	1.03074	1.4958	161.299	322.553	166.257	241.271	Copper amine oxidase family protein;(source:Araport11)
AT1G77960	1.18559	1.77242	1.49502	123.735	146.698	219.31	184.986	repressor ROX1-like protein;(source:Araport11)
AT3G10190	1.47478	0.817638	1.49394	38.251	56.412	31.2755	57.1447	Encodes a protein with sequence similarity to calmodulins. Loss of function mutations have decreased response to chitin elicitors suggesting a role in plant response to fungal pathogens.
AT1G07620	2.05965	1.3845	1.49294	231.102	475.989	319.96	345.022	GTP-binding protein Obg/CgtA;(source:Araport11)
AT5G18065	0.949203	0.893223	1.49246	27.7278	26.3193	24.7671	41.3826	target of trans acting-siR480/255 protein;(source:Araport11)
AT2G23100	1.53197	1.55208	1.49202	97.6267	149.561	151.524	145.661	Cysteine/Histidine-rich C1 domain family protein;(source:Araport11)
AT4G26160	1.56213	1.34036	1.49113	88.2156	137.804	118.241	131.541	Encodes a member of the thioredoxin family protein. Located in the chloroplast. Shows high activity towards the chloroplast 2-Cys peroxiredoxin A, and poor activity towards the chloroplast NADP-malate dehydrogenase.
AT1G35710	2.13088	1.36912	1.49066	5672.63	12087.7	7766.5	8455.94	kinase family with leucine-rich repeat domain-containing protein;(source:Araport11)
AT1G75810	1.58914	1.08393	1.49024	287.825	457.394	311.983	428.928	transmembrane protein;(source:Araport11)
AT5G46680	2.06496	1.46346	1.48931	15.9728	32.9832	23.3755	23.7885	Pentatricopeptide repeat (PPR-like) superfamily protein;(source:Araport11)
AT3G09450	2.87514	0.962685	1.48875	551.243	1584.9	530.673	820.663	fusaric acid resistance family protein;(source:Araport11)
AT2G37195	1.64541	1.21458	1.48861	29.7858	49.0098	36.1773	44.3395	acyl-CoA-binding domain protein;(source:Araport11)
AT2G43340	2.22617	1.01137	1.48855	393.206	875.343	397.677	585.308	hypothetical protein (DUF1685);(source:Araport11)
AT3G09590	2.84847	0.784549	1.48725	36.4585	103.851	28.6035	54.2229	CAP (Cysteine-rich secretory proteins, Antigen 5, and Pathogenesis-related 1 protein) superfamily protein;(source:Araport11)
AT3G62150	3.70517	1.03558	1.48686	120.348	445.909	124.629	178.941	Encodes a facultative transporter controlling auxin concentrations in plant cells.
AT1G45145	1.59824	1.41156	1.48639	294.439	470.585	415.619	437.649	encodes a cytosolic thioredoxin that reduces disulfide bridges of target proteins by the reversible formation of a disulfide bridge between two neighboring Cys residues present in the active site. Thioredoxins have been found to regulate a variety of biological reactions in prokaryotic and eukaryotic cells.
AT3G13480	1.36075	1.14237	1.48628	396.471	539.496	452.916	589.267	nuclear polyadenylated RNA-binding protein;(source:Araport11)
AT1G49170	2.24035	1.46639	1.48616	38.3718	85.9664	56.268	57.0265	hypothetical protein;(source:Araport11)
AT2G30040	1.99684	0.974405	1.48614	377.374	753.556	367.715	560.829	member of MEKK subfamily
AT2G42365	2.37756	1.35841	1.48603	16.5675	39.3901	22.5053	24.6197	Potential natural antisense gene, locus overlaps with AT2G42360 and AT2G42370
AT4G18195	2.05956	1.40588	1.48591	11.3818	23.4415	16.0014	16.9123	Member of a family of proteins related to PUP1, a purine transporter. May be involved in the transport of purine and purine derivatives such as cytokinins, across the plasma membrane.
AT1G31540	1.76626	1.25395	1.48529	1331.58	2351.91	1669.73	1977.78	Disease resistance protein (TIR-NBS-LRR class) family;(source:Araport11)
AT2G29070	2.13131	1.1708	1.48523	44.3488	94.5211	51.9235	65.8681	Ubiquitin fusion degradation UFD1 family protein;(source:Araport11)
AT5G66640	3.15093	1.17304	1.48497	52.644	165.878	61.7537	78.1749	DA1-related protein 3;(source:Araport11)
AT3G53000	1.11514	1.406	1.48493	130.58	145.615	183.595	193.903	phloem protein 2-A15;(source:Araport11)
AT2G29670	1.09185	1.77974	1.48474	1276.81	1394.08	2272.39	1895.74	Tetratricopeptide repeat (TPR)-like superfamily protein;(source:Araport11)
AT1G61460	1.78565	1.265	1.48257	25.6435	45.7903	32.4391	38.0183	G-type lectin S-receptor-like Serine/Threonine-kinase;(source:Araport11)
AT2G13790	2.07565	1.27935	1.48189	880.56	1827.73	1126.54	1304.9	somatic embryogenesis receptor-like kinase 4;(source:Araport11)
AT5G20960	1.62078	1.22325	1.48179	125.835	203.951	153.928	186.461	Encodes aldehyde oxidase AA01.
AT5G38860	1.60115	1.27734	1.48135	62.7483	100.469	80.1508	92.9521	Encodes BES1-INTERACTING MYC-LIKE 3 (BIM3), a PAR1 (PHYTOCHROME RAPIDLY REGULATED 1)-interacting protein that positively modulates the shade avoidance syndrome in Arabidopsis seedlings.
AT1G66880	1.58504	1.3873	1.48133	1232.83	1954.08	1710.3	1826.23	Protein kinase superfamily protein;(source:Araport11)
AT5G04410	0.920555	0.994635	1.48104	2163.8	1991.9	2152.19	3204.67	NAC family member, functions as a transcriptional activator, regulates flavonoid biosynthesis under high light. The mRNA is cell-to-cell mobile.
AT2G18000	2.1885	1.42014	1.48026	11.5001	25.168	16.3318	17.0233	TBP-associated factor 14;(source:Araport11)
AT4G14450	4.1494	1.02483	1.47902	3.68819	15.3038	3.77976	5.45489	A member of a small family of proline/serine rich proteins of unknown function. It interacts with defense related MAP kinase MPK6. It's expression is induced by PAMP elicitors. May play a role in response to pathogens.
AT4G30370	3.03424	0.774314	1.47797	3.78011	11.4698	2.92699	5.58689	RING/U-box superfamily protein;(source:Araport11)
AT5G19230	1.17428	1.05665	1.47759	50.0975	58.8286	52.9354	74.0234	Glycoprotein membrane precursor GPI-anchored;(source:Araport11)
AT2G44290	1.48967	1.40641	1.47739	999.265	1488.58	1405.38	1476.31	Bifunctional inhibitor/lipid-transfer protein/seed storage 2S albumin superfamily protein;(source:Araport11)
AT2G36970	3.10288	1.21567	1.47688	243.867	756.689	296.461	360.163	UDP-Glycosyltransferase superfamily protein;(source:Araport11)
AT4G14746	1.22708	1.53388	1.47671	230.882	283.311	354.144	340.946	neurogenic locus notch-like protein;(source:Araport11)
AT3G15510	2.4326	1.33633	1.4758	129.221	314.342	172.682	190.704	Note of caution: not to be confused with another protein (AtNAC6 locus AT5G39610) which on occasion has also been referred to as AtNAC2.
AT2G02010	4.19115	1.50867	1.47569	9.09844	38.133	13.7265	13.4265	glutamate decarboxylase 4;(source:Araport11)
AT5G46871	4.08456	1.12082	1.47567	12.9026	52.7014	14.4615	19.04	Encodes a defensin-like (DEFL) family protein.
AT5G57785	0.981377	0.602074	1.47474	92.7146	90.988	55.821	136.73	hypothetical protein;(source:Araport11)
AT4G28270	1.683	1.21024	1.47473	336.251	565.911	406.946	495.881	Encodes a RING finger E3 ubiquitin ligase. Binds and ubiquitinates ABP1 in vivo and in vitro.
AT1G74430	0.632528	1.49047	1.47378	46.1932	29.2185	68.8496	68.0786	Encodes a putative transcription factor (MYB95). The mRNA is cell-to-cell mobile.
AT3G44860	0.773587	2.09134	1.47352	524.738	405.93	1097.41	773.21	Encodes a farnesoic acid carboxyl-O-methyltransferase. The mRNA is cell-to-cell mobile.
AT1G16130	2.30805	1.15133	1.47327	13.758	31.7542	15.84	20.2692	Encodes a WAK-like receptor-like kinase with a cytoplasmic Ser/Thr protein kinase domain and an extracellular domain with EGF-like repeats.
AT2G42890	2.18227	1.19703	1.47304	240.201	524.182	287.526	353.824	A member of mei2-like gene family, predominantly plant-based family of genes encoding RNA binding proteins with characteristic presence of a highly conserved RNA binding motif first described in the mei2 gene of the fission yeast S. pombe. In silico analyses reveal nine mei2 -like genes in A. thaliana. They were grouped into four distinct clades, based on overall sequence similarity and subfamily…
AT3G16030	1.97489	1.34142	1.47276	129.319	255.392	173.472	190.457	lectin protein kinase family protein;(source:Araport11)
AT1G09140	0.872746	0.960939	1.47187	1936.66	1690.22	1861.02	2850.53	Encodes a serine-arginine rich RNA binding protein involved in regulation of splicing (including splicing of itself). Exists as 3 alternative spliced forms that are differentially expressed. Barta et al (2010) have proposed a nomenclature for Serine/Arginine-Rich Protein Splicing Factors (SR proteins): Plant Cell. 2010, 22:2926.
AT5G09290	2.10591	1.17113	1.47099	32.4824	68.4051	38.041	47.7812	Inositol monophosphatase family protein;(source:Araport11)
AT4G31240	1.14578	1.46007	1.47064	74.337	85.1742	108.537	109.323	protein kinase C-like zinc finger protein;(source:Araport11)
AT5G57100	1.02393	0.945849	1.47054	151.598	155.226	143.388	222.93	Nucleotide/sugar transporter family protein;(source:Araport11)
AT5G46470	1.39003	1.37963	1.47037	1755.23	2439.82	2421.56	2580.83	Encodes RPS6 (RESISTANT TO P. SYRINGAE 6), a member of the TIR-NBS-LRR class resistance protein. The mRNA is cell-to-cell mobile.
AT5G67140	2.12502	1.08723	1.47017	304.089	646.194	330.616	447.063	F-box/RNI-like superfamily protein;(source:Araport11)
AT5G09690	1.99848	0.99586	1.46938	41.7034	83.3435	41.5308	61.2783	Transmembrane magnesium transporter. One of nine family members. Loss of function mutants exhibit poor growth under magnesium stress conditions. Splice variant AT5G09690.1 (386 aa) is a functional transporter while AT5G09690.4 (371 aa) does not have transporter activity.
AT5G52882	3.25355	0.964593	1.46893	125.734	409.083	121.282	184.695	P-loop containing nucleoside triphosphate hydrolases superfamily protein;(source:Araport11)
AT1G75060	2.94157	0.959305	1.46853	3.89919	11.4698	3.74051	5.72609	histone deacetylase complex subunit;(source:Araport11)
AT2G18730	1.19279	1.33515	1.46794	483.922	577.217	646.106	710.37	diacylglycerol kinase 3;(source:Araport11)
AT1G63830	1.03505	1.28911	1.4679	325.73	337.146	419.903	478.14	PLAC8 family protein;(source:Araport11)
AT5G17760	2.01835	1.03399	1.46755	359.843	726.288	372.076	528.089	P-loop containing nucleoside triphosphate hydrolases superfamily protein;(source:Araport11)
AT1G76955	0.57135	1.6423	1.46718	121.79	69.5846	200.015	178.688	Expressed protein;(source:Araport11)
AT2G03530	1.47339	1.36058	1.46686	382.48	563.54	520.393	561.043	Mediate high-affinity uracil and 5-FU (a toxic uracil analogue) transport when expressed in yeast and Xenopus oocytes.Involved in allantoin transport.
AT5G42010	2.07807	1.241	1.46655	25.418	52.8202	31.5436	37.2768	Transducin/WD40 repeat-like superfamily protein;(source:Araport11)
AT5G58110	1.45947	1.009	1.46602	1203.77	1756.87	1214.6	1764.75	chaperone binding / ATPase activator;(source:Araport11)
AT5G49290	1.86372	1.24245	1.46532	19.7839	36.8716	24.5805	28.9898	receptor like protein 56;(source:Araport11)
AT1G68740	0.353597	1.541	1.46431	293.245	103.691	451.891	429.403	Encodes PHO1;H1, a member of the PHO1 family. Involved in inorganic phosphate (Pi) transport and homeostasis. Complements pho1 mutation. Its expression is responsive to both phosphate (Pi) and phosphite (Phi) in shoots.
AT3G50210	1.88235	1.11162	1.46402	91.1858	171.643	101.364	133.498	2-oxoglutarate (2OG) and Fe(II)-dependent oxygenase superfamily protein;(source:Araport11)
AT1G79450	2.54662	1.66732	1.46393	12.2094	31.0926	20.3569	17.8736	ALA-interacting subunit 5;(source:Araport11)
AT3G47480	1.74457	1.30859	1.46343	350.24	611.019	458.322	512.55	Calcium-binding EF-hand family protein;(source:Araport11)
AT2G30250	1.73788	1.38307	1.4632	295.43	513.42	408.601	432.273	member of WRKY Transcription Factor; Group I. Located in nucleus. Involved in response to various abiotic stresses - especially salt stress.
AT4G18430	7.26626	0.932884	1.462	1.57583	11.4504	1.47006	2.30386	RAB GTPase homolog A1E;(source:Araport11)
AT3G47830	1.60654	0.642735	1.46174	31.635	50.8229	20.3329	46.2421	DNA glycosylase superfamily protein;(source:Araport11)
AT1G23040	1.64278	0.938568	1.46157	54.8153	90.0493	51.448	80.1162	hydroxyproline-rich glycoprotein family protein;(source:Araport11)
AT3G50480	2.15746	1.09474	1.46146	3008.89	6491.57	3293.96	4397.37	Homolog of RPW8
AT4G36150	1.79461	1.50879	1.46119	177.577	318.683	267.928	259.474	Disease resistance protein (TIR-NBS-LRR class) family;(source:Araport11)
AT3G60580	2.07458	1.18227	1.46108	14.8349	30.7763	17.5389	21.675	C2H2-like zinc finger protein;(source:Araport11)
AT1G59870	1.9658	1.37097	1.4608	5959.82	11715.9	8170.74	8706.09	ATP binding cassette transporter. Localized to the plasma membrane in uninfected cells. In infected leaves, the protein concentrated at infection sites. Contributes to nonhost resistance to inappropriate pathogens that enter by direct penetration in a salicylic acid?dependent manner. Required for mlo resistance. Has Cd transporter activity (Cd2 extrusion pump) and contributes to heavy metal resis…
AT5G26170	2.07141	1.28853	1.4595	144.221	298.742	185.833	210.491	member of WRKY Transcription Factor; Group II-c. Involved in jasmonic acid inducible defense responses.
AT5G55460	1.77681	1.87707	1.45865	41.3253	73.4272	77.5705	60.2791	Bifunctional inhibitor/lipid-transfer protein/seed storage 2S albumin superfamily protein;(source:Araport11)
AT1G20890	1.97339	0.98232	1.45831	103.18	203.615	101.356	150.469	caveolin-1 protein;(source:Araport11)
AT4G23230	1.8484	1.36475	1.45739	104.316	192.818	142.366	152.029	Encodes a cysteine-rich receptor-like protein kinase.
AT2G25735	1.70345	1.35939	1.45731	27.1986	46.3315	36.9734	39.6369	hypothetical protein;(source:Araport11)
AT2G47920	0.892528	1.14513	1.45709	53.3794	47.6426	61.1266	77.7783	Kinase interacting (KIP1-like) family protein;(source:Araport11)
AT2G11215	1.98612	1.34632	1.45687	33.1551	65.8501	44.6376	48.3027	hypothetical protein;(source:Araport11)
AT1G63380	2.68661	1.05718	1.45662	7.26113	19.5078	7.6763	10.5767	NAD(P)-binding Rossmann-fold superfamily protein;(source:Araport11)
AT1G15810	0.863603	1.50426	1.45623	249.858	215.779	375.852	363.85	S15/NS1, RNA-binding protein;(source:Araport11)
AT4G27360	2.8453	0.880889	1.4558	95.8253	272.652	84.4114	139.503	Dynein light chain type 1 family protein;(source:Araport11)
AT4G25620	1.82281	1.14536	1.45578	368.098	670.974	421.604	535.869	hydroxyproline-rich glycoprotein family protein;(source:Araport11)
AT1G21250	1.79345	1.40931	1.45561	4234.25	7593.93	5967.36	6163.41	Encodes a cell wall-associated kinase that interacts with AtGRP3 and may function as a signaling receptor of extracellular matrix component such as oligogalacturonides. The mRNA is cell-to-cell mobile.
AT5G25910	3.59374	1.5076	1.45557	11.4761	41.2421	17.3013	16.7043	putative disease resistance protein induced by chitin oligomers.
AT3G23200	1.59802	1.30463	1.45445	66.7099	106.604	87.032	97.0262	Uncharacterized protein family (UPF0497);(source:Araport11)
AT2G33510	2.12311	1.10827	1.45438	93.0714	197.601	103.148	135.361	CFL1 is a negative regulator of cuticle development. Overexpression of CFL1 causes defects in cuticle formation. Interacts with FBH1, FBH3 and HDG1 to regulate cuticle formation. The physical interaction requires the C terminal 50 amino acids.
AT4G20860	1.53654	1.05142	1.45416	210.042	322.737	220.842	305.435	FAD-binding Berberine family protein;(source:Araport11)
AT3G23790	1.34949	1.16912	1.45395	61.3714	82.8197	71.7505	89.2307	AMP-dependent synthetase and ligase family protein;(source:Araport11)
AT5G51740	1.14558	1.06266	1.45381	176.168	201.815	187.206	256.115	Mitochondrial ATP-independent protease .Important for maintenance of proper function of the oxphos system.
AT1G17830	2.10994	1.01461	1.45283	45.0678	95.0903	45.726	65.4756	hypothetical protein (DUF789);(source:Araport11)
AT2G15390	3.36601	1.08831	1.45273	83.8647	282.29	91.2708	121.833	Encodes an alpha-(1,2)-fucosyltransferase.
AT4G11350	2.04046	0.888048	1.45238	33.8034	68.9746	30.019	49.0953	transferring glycosyl group transferase (DUF604);(source:Araport11)
AT4G20820	0.414169	1.64032	1.45154	116.332	48.1811	190.821	168.86	FAD-binding Berberine family protein;(source:Araport11)
AT1G20510	1.17683	1.29452	1.45147	634.629	746.85	821.54	921.144	OPC-8:0 CoA ligase1;(source:Araport11)
AT5G14700	2.08384	1.08965	1.45139	119.651	249.333	130.377	173.66	NAD(P)-binding Rossmann-fold superfamily protein;(source:Araport11)
AT1G63350	1.90539	1.23175	1.45084	162.106	308.876	199.674	235.189	Disease resistance protein (CC-NBS-LRR class) family;(source:Araport11)
AT4G24240	1.49365	1.20067	1.45077	123.811	184.929	148.656	179.62	Encodes a Ca-dependent calmodulin binding protein. Sequence similarity to the WRKY transcription factor gene family.
AT3G50470	1.64312	1.15893	1.44852	62.66	102.958	72.6184	90.7644	Homolog of RPW8
AT3G52190	1.45704	1.0699	1.44806	245.073	357.083	262.203	354.881	Encodes a plant specific protein structurally related to the SEC12 proteins of the early secretory pathway. Mutation of PHF1 impairs Pi transport. Expression was detected in all tissues, and was induced by Pi starvation. Localized in endoplasmic reticulum (ER), and mutation of PHF1 resulted in ER retention and reduced accumulation of the plasma membrane PHT1;1 transporter. Its expression is respo…
AT1G56660	1.57342	0.917988	1.44788	376.369	592.188	345.502	544.939	MAEBL domain protein;(source:Araport11)
AT4G24160	1.06009	1.22855	1.44761	378.021	400.736	464.416	547.226	Encodes a soluble lysophosphatidic acid acyltransferase with additional triacylglycerol lipase and phosphatidylcholine hydrolyzing enzymatic activities. Plays a pivotal role in maintaining the lipid homeostasis by regulating both phospholipid and neutral lipid levels.
AT3G46970	0.679638	1.65726	1.44676	1588.24	1079.43	2632.13	2297.8	Encodes a cytosolic alpha-glucan phosphorylase. In vitro, the enzyme has a preference for branched polysaccharides, such as glycogen.
AT2G34180	1.69358	1.36107	1.44626	34.9994	59.2744	47.6367	50.6181	Encodes CBL-interacting protein kinase 13 (CIPK13).
AT1G10020	1.6224	1.4396	1.44612	413.199	670.375	594.841	597.537	formin-like protein (DUF1005);(source:Araport11)
AT3G59530	0.683751	1.17745	1.44569	63.8936	43.6873	75.2314	92.3706	Calcium-dependent phosphotriesterase superfamily protein;(source:Araport11)
AT4G11600	1.09832	1.18258	1.44558	932.728	1024.43	1103.02	1348.33	Encodes glutathione peroxidase.
AT5G06750	1.77193	1.04032	1.44538	127.074	225.165	132.198	183.669	Protein phosphatase 2C family protein;(source:Araport11)
AT5G61510	1.02642	1.0801	1.44496	675.141	692.979	729.222	975.551	GroES-like zinc-binding alcohol dehydrogenase family protein;(source:Araport11)
AT2G15080	1.18859	1.56737	1.44482	885.619	1052.64	1388.09	1279.56	receptor like protein 19;(source:Araport11)
AT1G08450	2.06321	1.33537	1.44475	2444.73	5043.97	3264.61	3532.01	Encodes one of three Arabidopsis calreticulins. In CRT-deficient mouse fibroblasts, this protein restores ER Ca2 levels. Non-receptor component required for EFR-mediated immunity. Mutants show de-repressed anthocyanin accumulation in the presence of elf18, and EFR accumulation and signalling.
AT4G33160	1.47763	1.02207	1.44452	30.5734	45.1763	31.248	44.1638	F-box family protein;(source:Araport11)
AT2G30945	2.26173	1.23884	1.44423	6.89175	15.5873	8.53776	9.95328	None;(source:Araport11)
AT4G03960	1.41447	0.9771	1.4432	172.067	243.384	168.126	248.326	Encodes an atypical dual-speci&#64257;city phosphatase involved in the negative regulation of defense response to a bacterial pathogen, P. syringae pv. tomato.
AT1G73380	2.15092	1.08519	1.44318	90.9736	195.677	98.7239	131.291	hypothetical protein;(source:Araport11)
AT4G37400	1.70654	1.05059	1.44289	73.248	125.001	76.9536	105.689	member of CYP81F
AT3G03020	2.15077	1.13722	1.44273	115.919	249.314	131.825	167.239	hypothetical protein;(source:Araport11)
AT1G30640	1.8661	1.29029	1.44264	138.264	258.015	178.401	199.466	Protein kinase family protein;(source:Araport11)
AT1G14360	1.3716	1.12844	1.44232	329.668	452.174	372.01	475.487	UDP-galactose transporter 3;(source:Araport11)
AT5G07322	2.28602	1.28055	1.44226	13.6692	31.2482	17.5041	19.7146	other_RNA;(source:Araport11)
AT1G56510	1.49499	1.28164	1.44186	1703.83	2547.2	2183.69	2456.69	TIR-NB-LRR protein that confers resistance to four races of Albugo candida. The mRNA is cell-to-cell mobile.
AT2G36540	3.15006	0.914308	1.44071	3.71534	11.7036	3.39697	5.35274	Haloacid dehalogenase-like hydrolase (HAD) superfamily protein;(source:Araport11)
AT1G16500	2.27359	1.31934	1.44037	95.9575	218.168	126.601	138.215	filamentous hemagglutinin transporter;(source:Araport11)
AT5G51830	1.88118	1.37115	1.44028	143.93	270.759	197.349	207.3	Encodes one of the several Arabidopsis fructokinases. Nomenclature according to Riggs 2017 has been adopted for the family by the community (personal communication, Boernke, Callis, Granot, Boernke, and Smeekens). Important for seed oil accumulation and vascular development.
AT1G07000	2.30526	1.228	1.44028	320.123	737.968	393.113	461.067	A member of EXO70 gene family, putative exocyst subunits, conserved in land plants. Arabidopsis thaliana contains 23 putative EXO70 genes, which can be classified into eight clusters on the phylogenetic tree.
AT1G33560	1.68512	1.25959	1.43998	178.077	300.081	224.303	256.427	Encodes a NBS-LRR disease resistance protein that possesses N-terminal kinase subdomains. Activation tagged mutant of ADR1 showed elevated levels of SA and reactive oxygen species in addition to number of defense gene transcripts. Exhibits resistance to number of microbial pathogens.
AT1G32960	4.15903	0.832686	1.43979	12.3396	51.3208	10.275	17.7665	Subtilase family protein;(source:Araport11)
AT1G05805	1.81237	1.28922	1.43848	119.595	216.75	154.184	172.035	basic helix-loop-helix (bHLH) DNA-binding superfamily protein;(source:Araport11)
AT5G03355	1.8423	1.43922	1.43842	27.6327	50.9078	39.7696	39.7475	cysteine/histidine-rich C1 domain protein;(source:Araport11)
AT5G16820	1.67405	1.31837	1.43811	84.7488	141.874	111.731	121.878	Encodes a putative transcription factor whose expression is not induced by heat but whose stable overexpression leads to expression of HSP. Required early in the stress response for transient expression of heat shock genes.
AT3G60415	1.81968	1.26207	1.438	887.017	1614.09	1119.48	1275.53	phosphoglycerate mutase family protein;(source:Araport11)
AT1G52880	2.69225	1.16464	1.43777	186.483	502.058	217.185	268.12	Transcription factor with a NAC domain. Homologous to the petunia gene NAM which is required for the development of the shoot. Expressed in the embryo.
AT1G26665	3.3616	1.25581	1.43758	57.2521	192.459	71.8978	82.3046	Mediator complex, subunit Med10;(source:Araport11)
AT1G42980	0.840218	0.960131	1.4373	10.9469	9.19779	10.5105	15.734	Actin-binding FH2 (formin homology 2) family protein;(source:Araport11)
AT4G23450	3.28176	1.14254	1.43663	19.0475	62.5093	21.7626	27.3643	AtAIRP1 gene encodes a C3H2C3-type RING E3 Ub ligase. It has been shown to be a positive regulator in the Arabidopsis ABA-dependent drought response.
AT5G61530	1.77554	1.28626	1.43654	304.18	540.083	391.255	436.965	small G protein family protein / RhoGAP family protein;(source:Araport11)
AT4G36648	1.79029	0.992604	1.43603	825.125	1477.21	819.022	1184.9	other_RNA;(source:Araport11)
AT4G23470	2.12809	1.13216	1.43583	1277.5	2718.63	1446.34	1834.27	PLAC8 family protein;(source:Araport11)
AT3G19580	1.53728	0.92893	1.43487	90.9883	139.874	84.5218	130.557	Encodes zinc finger protein. mRNA levels are upregulated in response to ABA, high salt, and mild desiccation. The protein is localized to the nucleus and acts as a transcriptional repressor.
AT3G56800	1.33946	1.2411	1.43469	3258.89	4365.15	4044.6	4675.51	encodes a calmodulin
AT4G23880	1.43174	1.16354	1.4345	98.104	140.459	114.148	140.73	hypothetical protein;(source:Araport11)
AT1G33030	6.45231	1.01842	1.43422	3.20284	20.6658	3.26183	4.59358	O-methyltransferase family protein;(source:Araport11)
AT1G14880	1.81315	1.38207	1.43409	4017.7	7284.68	5552.72	5761.74	PLANT CADMIUM RESISTANCE 1;(source:Araport11)
AT5G23150	1.23075	1.28575	1.43358	577.926	711.281	743.068	828.503	Putative transcription factor. Member of the floral homeotic AGAMOUS pathway.Mutations in HUA enhance the phenotype of mild ag-4 allele. Single hua mutants are early flowering and have reduced levels of FLC mRNA. Other MADS box flowering time genes such as FLM and MAF2 also appear to be regulated by HUA2. HUA2 normally activates FLC expression and enhances AG function. HUA and HUA-LIKE (HULK) gen…
AT4G26780	0.32873	1.2158	1.43329	326.706	107.398	397.21	468.265	unknown function
AT2G43000	2.22861	1.09772	1.43312	39.8571	88.8259	43.7521	57.1199	Encodes a NAC transcription factor induced by hydrogen peroxide (H2O2. Involved in senescence. Over expression of the gene strongly delays senescence and enhances tolerance to various abiotic stresses.
AT3G10985	1.63872	1.10359	1.43296	311.142	509.875	343.373	445.855	A senescence-associated gene whose expression is induced in response to treatment with Nep1, a fungal protein that causes necrosis. The mRNA is cell-to-cell mobile.
AT3G48090	1.55682	1.33068	1.43277	1078.86	1679.59	1435.62	1545.76	Component of R gene-mediated disease resistance in Arabidopsis thaliana with homology to eukaryotic lipases.
AT2G44500	1.89185	1.01434	1.43182	123.979	234.549	125.757	177.516	O-fucosyltransferase family protein;(source:Araport11)
AT3G29810	1.56455	1.06453	1.43163	34.2599	53.6013	36.4706	49.0475	During the course of seed coat epidermal cell differentiation, COBRA-LIKE 2 plays a role in cellulose deposition into mucilage secretory cells of Arabidopsis seeds. COBRA-LIKE 2 affects mucilage solubility and cellulosic ray formation.
AT5G24210	1.40528	1.03758	1.43086	2959.21	4158.51	3070.42	4234.2	alpha/beta-Hydrolases superfamily protein;(source:Araport11)
AT5G54130	3.89347	1.0497	1.42992	2319.13	9029.48	2434.4	3316.18	Calcium-binding endonuclease/exonuclease/phosphatase family;(source:Araport11)
AT1G61667	2.1971	0.822552	1.42978	19.114	41.9953	15.7222	27.3288	serine protease, putative (Protein of unknown function, DUF538);(source:Araport11)
AT5G62730	1.59767	0.90914	1.42899	43.5198	69.5305	39.5656	62.1893	Major facilitator superfamily protein;(source:Araport11)
AT2G29460	3.83174	0.888544	1.42888	26.8612	102.925	23.8673	38.3815	Encodes glutathione transferase belonging to the tau class of GSTs. Naming convention according to Wagner et al. (2002).
AT1G15110	2.16265	1.11184	1.42873	74.273	160.626	82.5794	106.116	PSS1 encodes a base-exchange-type Phosphatidylserine (PS) synthase. Mutant analysis revealed its role in pollen maturation.
AT3G63010	2.09356	0.943237	1.42859	87.9119	184.049	82.9218	125.59	Encodes a gibberellin (GA) receptor ortholog of the rice GA receptor gene (OsGID1). Has GA-binding activity, showing higher affinity to GA4. Interacts with DELLA proteins in vivo in the presence of GA4. The mRNA is cell-to-cell mobile.
AT4G33920	1.62774	1.18651	1.42856	320.174	521.161	379.891	457.386	Protein phosphatase 2C family protein;(source:Araport11)
AT2G05518	2.47266	0.898038	1.42815	16.7642	41.4521	15.0549	23.9418	other_RNA;(source:Araport11)
AT1G57590	0.339217	2.00625	1.42796	28.697	9.73452	57.5736	40.9784	Pectinacetylesterase family protein;(source:Araport11)
AT4G16857	1.10349	1.68212	1.4276	62.2627	68.706	104.733	88.8864	disease resistance protein (TIR-NBS-LRR class) family protein;(source:Araport11)
AT2G17290	1.79717	1.14571	1.42686	423.118	760.416	484.772	603.728	Encodes calcium dependent protein kinase 6 (CPK6), a member of the Arabidopsis CDPK gene family. CDPKs contain an intrinsic Ca2+activation domain with four EF hand Ca2+binding sites. CDPKs protein kinases have been proposed to function in multiple plant signal transduction pathways downstream of [Ca2]cyt elevations, thus transducing various physiological responses. CPK6 is expressed in both guard…
AT1G63900	1.84654	1.38722	1.42665	436.13	805.333	605.007	622.205	Encodes a RING-type ubiquitin E3 ligase of the chloroplast outer membrane that associates with TOC complexes and mediates ubiquitination of TOC components, promoting their degradation. It not only regulates chloroplast protein import but also targets components of the peroxisome protein import apparatus, PEX13 in particular.
AT1G26218	1.98705	1.08356	1.42644	9.71403	19.3023	10.5257	13.8565	Potential natural antisense gene, locus overlaps with AT1G26220. Has been identified as a translated small open reading frame by ribosome profiling.
AT5G19875	1.14307	0.892778	1.42564	310.35	354.751	277.074	442.449	transmembrane protein;(source:Araport11)
AT3G51890	1.61403	1.28733	1.42486	306.051	493.977	393.988	436.081	Clathrin light chain protein;(source:Araport11)
AT3G28770	0.58255	1.4219	1.42455	106.779	62.2044	151.83	152.112	transmembrane protein, putative (DUF1216);(source:Araport11)
AT5G28630	1.8092	0.98987	1.4241	41.6296	75.3164	41.2079	59.2848	glycine-rich protein;(source:Araport11)
AT5G63620	2.73692	1.15555	1.42386	171.905	470.489	198.645	244.768	GroES-like zinc-binding alcohol dehydrogenase family protein;(source:Araport11)
AT4G23130	1.60467	1.64157	1.42376	159.592	256.091	261.981	227.22	Encodes a receptor-like protein kinase. Naming convention from Chen et al 2003 (PMID 14756307)
AT3G23920	1.03052	0.875727	1.42373	3170.95	3267.72	2776.89	4514.58	Encodes a chloroplast beta-amylase. Is necessary for leaf starch breakdown in the absence of BAM3.
AT1G14210	1.13745	1.08309	1.42353	217.501	247.397	235.573	309.619	Ribonuclease T2 family protein;(source:Araport11)
AT5G22060	0.843091	0.914234	1.42315	2937.4	2476.49	2685.47	4180.35	Co-chaperonin similar to E. coli DnaJ
AT1G36622	3.54399	1.04221	1.42308	19.9813	70.8135	20.8247	28.4349	transmembrane protein;(source:Araport11)
AT4G24120	2.05099	1.40409	1.42296	192.618	395.057	270.453	274.088	Member of a small family of oligopeptide transporters similar to the yellow stripe locus of maize (ZmYS1).
AT1G70090	2.1891	1.1215	1.42283	215.035	470.732	241.161	305.958	Encodes a protein with putative galacturonosyltransferase activity.
AT5G58120	1.53504	1.03054	1.42223	1093.43	1678.47	1126.83	1555.11	Disease resistance protein (TIR-NBS-LRR class) family;(source:Araport11)
AT4G39890	1.98994	1.14624	1.42213	64.2072	127.768	73.5968	91.3109	RAB GTPase homolog H1C;(source:Araport11)
AT3G01310	0.884586	1.69412	1.42201	703.143	621.99	1191.21	999.879	Encodes a functional VIP1/PPIP5K-type ATP-grasp kinase that is involved in both InsP6 to InsP7 conversion and InsP7 to InsP8 conversion, producing the InsP8 cofactor of the ASK1-COI1-JAZ-jasmonate co-receptor complex. It is the major isoform in plants, is required for jasmonate-dependent defenses, and plays an important role in plant defenses against necrotrophic fungi and insect herbivores.
AT4G23010	1.54771	1.19904	1.42155	206.532	319.652	247.639	293.596	UDP-galactose transporter 2;(source:Araport11)
AT5G10170	1.06079	1.3264	1.42047	175.748	186.432	233.113	249.644	myo-inositol-1-phosphate synthase isoform 3.Expressed in leaf, root and silique. Immunolocaliazation experiments with an antibody recognizing MIPS1, MIPS2, and MIPS3 showed endosperm localization.
AT4G32870	2.14481	1.16157	1.42033	111.34	238.803	129.328	158.139	Polyketide cyclase/dehydrase and lipid transport superfamily protein;(source:Araport11)
AT2G29120	2.03565	1.28362	1.41946	510.886	1039.99	655.784	725.18	member of Putative ligand-gated ion channel subunit family
AT1G63880	2.07919	1.63478	1.41919	570.868	1186.94	933.243	810.169	Encodes a TIR-NBS-LRR class of disease resistance protein effective against Leptosphaeria maculans. The mRNA is cell-to-cell mobile.
AT4G11850	1.84645	1.30213	1.41892	535.665	989.08	697.506	760.068	Encodes a phospholipase D (gamma) that is involved in aluminum tolerance and plays a role in membrane lipid modulation under Al stress.
AT5G11090	1.581	0.914757	1.41796	712.101	1125.84	651.4	1009.73	serine-rich protein-like protein;(source:Araport11)
AT4G20110	1.94418	1.29482	1.41699	250.939	487.871	324.92	355.58	VACUOLAR SORTING RECEPTOR 7;(source:Araport11)
AT4G27450	3.98416	1.24832	1.41666	211.992	844.611	264.634	300.322	aluminum induced protein with YGL and LRDR motifs;(source:Araport11)
AT3G44610	1.61913	1.35751	1.41648	129.98	210.454	176.448	184.114	Protein kinase superfamily protein;(source:Araport11)
AT1G24145	2.1204	1.25623	1.41611	325.63	690.464	409.066	461.128	transmembrane protein;(source:Araport11)
AT4G34160	1.05968	1.19305	1.41597	63.8097	67.6176	76.1278	90.3523	encodes a cyclin D-type protein involved in the switch from cell proliferation to the final stages of differentiation. The gene is transcriptionally regulated by cytokinin and brassinosteroid. Protein interacts with cyclin-dependent kinase inhibitor ICK1.
AT1G68440	1.7124	0.870852	1.41588	2548.65	4364.31	2219.5	3608.59	transmembrane protein;(source:Araport11)
AT1G07610	0.66348	1.65207	1.41523	143.203	95.0122	236.58	202.665	one of the five metallothioneins (MTs) genes identified in Arabidopsis. MTs are cysteine-rich proteins required for heavy metal tolerance. The mRNA is cell-to-cell mobile.
AT5G54080	2.21775	1.05501	1.41483	223.649	495.998	235.951	316.425	Encodes a homogentisate 1,2-dioxygenase that can convert homogentisate to malylacetoacetate and is likely to be involved in tyrosine catabolism.
AT3G10600	3.57433	1.39165	1.41419	11.5106	41.1427	16.0188	16.2782	Encodes a member of the cationic amino acid transporter (CAT) subfamily of amino acid polyamine choline transporters.
AT4G26990	1.48888	1.21867	1.41412	119.619	178.099	145.777	169.156	polyadenylate-binding protein interacting protein;(source:Araport11)
AT3G21140	1.49606	1.06317	1.41399	309.278	462.7	328.816	437.318	Pyridoxamine 5-phosphate oxidase family protein;(source:Araport11)
AT4G04955	1.63218	1.32995	1.41399	185.786	303.236	247.086	262.7	Encodes an allantoinase which is involved in allantoin degradation and assimilation. Gene expression was induced when allantoin was added to the medium. The insertion mutant, ataln m2-1, did not grow well on the MS medium where allantoin, instead of ammonium nitrate, was supplied.
AT1G01520	2.32703	0.786787	1.41355	1052.92	2450.18	828.423	1488.36	RVE3 is one of eleven homologous MYB-like transcription factors in Arabidopsis and a member of the RVE8 clade. Plays a minor role in clock regulation.
AT2G46270	1.79597	0.923509	1.41326	255.168	458.273	235.65	360.617	encodes a bZIP G-box binding protein whose expression is induced by ABA. It has been shown to bind to Adh that contains the G-box and is induced by cold and water deprivation. GBF3 has been shown to be expressed mostly in the root and dark-grown leaves. GBF3 can act as homodimers and as heterodimers with GFB1, GBF2 and GBF4. In addition, GBF3!?s DNA binding activity is enhanced by GIP1, GPRI1 and…
AT5G54140	2.13849	0.914474	1.41292	65.4697	140.007	59.8703	92.5034	encodes a protein similar to IAA amino acid conjugate hydrolase
AT4G33050	2.29242	1.13144	1.41281	1537.32	3524.17	1739.38	2171.94	Encodes a calmodulin-binding protein involved in stomatal movement.
AT4G05020	1.46098	1.27155	1.41265	554.879	810.665	705.554	783.852	NAD(P)H dehydrogenase B2;(source:Araport11)
AT1G02930	2.8961	1.15215	1.41248	1265.24	3664.27	1457.75	1787.13	Encodes glutathione transferase belonging to the phi class of GSTs. Naming convention according to Wagner et al. (2002).
AT1G31280	0.684658	0.749588	1.41213	653.293	447.282	489.701	922.533	Encodes Argonaute gene that binds viral siRNAs and is involved in antiviral defense response. Regulates innate immunity.Mutants have increased susceptibility to Potato virus X and tobacco rattle virus.
AT2G19350	1.19087	1.1488	1.41201	49.0551	58.418	56.3542	69.266	transmembrane protein (DUF872);(source:Araport11)
AT1G62180	1.02443	1.29927	1.41189	6145.63	6295.74	7984.81	8676.92	encodes a adenosine 5'-phosphosulfate reductase, involved in sulfate assimilation. Is a major effect locus for natural variation of shoot sulfate content in Arabidopsis.
AT3G03030	1.00243	1.45854	1.41174	57.0523	57.1908	83.213	80.543	F-box/RNI-like superfamily protein;(source:Araport11)
AT3G52180	0.82572	1.6778	1.41122	219.186	180.987	367.75	309.319	Encodes a plant-specific glucan phosphatase that contains a noncatalytic carbohydrate-binding module as well as a dual specificity protein phosphatase domain. SEX4 can dephosphorylate C6- and C3-glucosyl residues on native starch grains and related maltodextrin compounds in vitro. This protein interacts with the plant SnRK AKIN11, binds starch, and is localized in the chloroplast. sex4 mutants ha…
AT1G20693	1.72481	1.33161	1.41103	1165.41	2010.11	1551.87	1644.43	Encodes a protein belonging to the subgroup of HMGB (high mobility group B) proteins that have a distinctive DNA-binding motif, the HMG-box domain. The motif confers non-sequence specific interaction with linear DNA and structure-specific binding to distorted DNA sites. The HMGB proteins are involved in the assembly of nucleoprotein complexes. Can be phosphorylated by CK2alpha. The mRNA is cell-t…
AT2G44180	2.03377	1.2504	1.41047	419.869	853.916	525.005	592.214	Encodes a MAP2 like methionine aminopeptidase. In MAP1A mutant background plants show an increased sensitivity to fumagillin resulting in defects in development. Phenotype is similar to RNAi lines which knock out all MAP2/MAP1 loci.
AT4G15230	3.85684	1.1777	1.40997	9.19036	35.4457	10.8235	12.9582	pleiotropic drug resistance 2;(source:Araport11)
AT2G02810	1.27939	1.27581	1.40962	191.382	244.851	244.167	269.776	Encodes a multitransmembrane hydrophobic protein that functions as transporter of UDP-galactose and UDP-glucose into the Golgi. Localized in the ER. Involved in the unfolded protein response, a mechanism that controls proper protein folding in the ER.
AT5G52720	2.20383	1.39403	1.40953	15.0724	33.217	21.0113	21.2449	Copper transport protein family;(source:Araport11)
AT5G64570	1.90715	0.905691	1.4086	134.191	255.922	121.535	189.021	Encodes a beta-d-xylosidase that belongs to family 3 of glycoside hydrolases.
AT5G65000	2.09563	1.10587	1.40842	79.2348	166.047	87.6231	111.596	Encodes an ER-localized facilitator of UDP-N-acetylglucosamine (UDP-GlcNAc) and UDP-N-acetylgalactosamine (UDP-GalNAc) transport. It also regulates the cytokinin signal in meristematic cells through modulating activity of cytokinin oxidases/dehydrogenases. Finally, it is an important part of the ER quality control system, which determines the fate of aberrant proteins in the secretory pathway.
AT3G19150	2.00475	1.04271	1.40807	107.113	214.734	111.688	150.822	Kip-related protein (KRP) gene, encodes CDK (cyclin-dependent kinase) inhibitor (CKI), negative regulator of cell division. Binds to D type cyclins. A member of seven KRP genes found in Arabidopsis thaliana. Differential expression patterns for distinct KRPs were revealed by in situ hybridization. KRP6 appears to be targeted for degradation by RHF1a and RHF2a to allow mitotic divisions during gam…
AT2G17705	1.84818	1.21581	1.40794	88.3237	163.238	107.385	124.355	methionine-S-oxide reductase;(source:Araport11)
AT2G01540	2.10983	1.0295	1.40781	132.083	278.673	135.979	185.949	Calcium-dependent lipid-binding (CaLB domain) family protein;(source:Araport11)
AT1G07590	1.05715	1.32138	1.40771	4181.55	4420.53	5525.4	5886.41	Tetratricopeptide repeat (TPR)-like superfamily protein;(source:Araport11)
AT1G69730	1.54342	1.24718	1.40769	1233.13	1903.23	1537.94	1735.87	Wall-associated kinase family protein;(source:Araport11)
AT2G04650	1.54716	1.34032	1.40738	39.3832	60.9323	52.786	55.4271	KONJAC2 is imilar to sugar pyrophosphorylases but has an insertion of 2 AA in the pyrophosphorylase consensus motif that is highly conserved in GMPPs. KONJAC2 does not display GDP-mannose pyrophosphorylase activity. It can simulate GDP-mannose pyrophosphorylase activity of VTC1.
AT3G09830	1.84961	1.10664	1.40649	390.799	722.828	432.473	549.655	Encodes a member of subfamily VIIa of the receptor-like cytoplasmic kinases (RLCKs). It contributes to pattern-triggered immunity in response to P. syringae.
AT3G06180	1.05094	1.27992	1.40628	92.1388	96.8321	117.93	129.573	Ribosomal protein L34e superfamily protein;(source:Araport11)
AT4G35640	0.219789	1.52821	1.40571	56.4479	12.4066	86.2644	79.3494	Encodes a cytosolic serine O-acetyltransferase involved in sulfur assimilation and cysteine biosynthesis. Expressed in the vascular system. Expression is induced in both roots and shoots under sulfur-starved conditions.
AT5G00980	1.12918	0.926418	1.40558	61.0682	68.957	56.5747	85.8363	None;(source:Araport11)
AT3G57540	1.53531	1.18234	1.40549	61.1322	93.8566	72.2793	85.9207	Remorin family protein;(source:Araport11)
AT4G22710	2.33687	0.904493	1.40471	7.90077	18.4631	7.14619	11.0983	member of CYP706A
AT3G15770	1.45614	1.05479	1.40307	306.909	446.902	323.725	430.617	hypothetical protein;(source:Araport11)
AT3G07780	1.60517	1.17422	1.40262	857.427	1376.32	1006.81	1202.65	Encodes a nuclear PHD finger protein that is functionally redundant with OBE2 and plays an important role in the maintenance and/or establishment of the root and shoot apical meristems. The mRNA is cell-to-cell mobile.
AT1G72540	1.75433	1.00714	1.4025	29.3893	51.5586	29.5992	41.2186	Protein kinase superfamily protein;(source:Araport11)
AT4G21534	1.94147	1.27944	1.40249	147.079	285.55	188.18	206.277	Diacylglycerol kinase family protein;(source:Araport11)
AT5G54860	1.62093	1.28794	1.40222	266.09	431.313	342.707	373.116	Major facilitator superfamily protein;(source:Araport11)
AT5G55970	0.961257	0.976344	1.40196	503.283	483.784	491.378	705.585	RING/U-box superfamily protein;(source:Araport11)
AT1G05870	2.69471	1.08236	1.40172	1331.89	3589.05	1441.59	1866.94	hypothetical protein (DUF1685);(source:Araport11)
AT3G59700	2.99821	1.18635	1.40153	33.278	99.7745	39.4794	46.6402	Member of Receptor kinase-like protein family. Represses stomatal immunity induced by Pseudomonas syringae pv. tomato DC3000.
AT3G53210	2.69793	0.645257	1.40123	7.49546	20.2222	4.83649	10.5029	nodulin MtN21-like transporter family protein
AT1G42990	1.64114	1.00249	1.40081	672.811	1104.18	674.487	942.48	bZIP60 consists of a bZIP DNA binding domain followed by a putative transmembrane domain. bZIP60 mRNA is upregulated by the addition of ER stress inducers, tunicamycin (inhibitor of N-linked glycosylation), DTT (inhibitor of disulfide bond formation) and azetin-2-carboxylate (proline analog perturbing protein structure). Upon ER stress, bZIP60 mRNA is spliced by IRE1A and IRE1B to produce bZIP60-…
AT4G16950	1.19408	1.50904	1.4006	2096.02	2502.81	3162.97	2935.67	Contains a putative nucleotide binding site and leucine-rich repeats. Similar to the plant resistance genes N and L6, and to the toll and interleukin-1 receptors. Confers resistance to Peronospora parasitica.
AT5G45000	2.40005	1.42229	1.40051	29.7618	71.4298	42.33	41.6818	Disease resistance protein (TIR-NBS-LRR class) family;(source:Araport11)
AT1G27330	1.5722	1.23306	1.40028	725.532	1140.68	894.621	1015.95	Ribosome associated membrane protein RAMP4;(source:Araport11)
AT3G24463	0.234681	1.7224	1.39976	250.344	58.7511	431.192	350.423	nuclear transport factor 2 family protein;(source:Araport11)
AT1G77920	1.13685	1.28876	1.39971	100.927	114.739	130.071	141.268	bZIP transcription factor family protein;(source:Araport11)
AT5G16800	1.42996	1.22881	1.3996	236.447	338.109	290.547	330.931	Acyl-CoA N-acyltransferases (NAT) superfamily protein;(source:Araport11)
AT4G17615	1.92399	1.14556	1.39939	152.791	293.968	175.031	213.814	Member of AtCBL (Calcineurin B-like Calcium Sensor Proteins) family. Protein level is increased upon high salt, mannitol, and cold stresses. CBL1 interacts with CIPK23 and recruits the kinase to the plasma membrane where the substrate(s) of CIPK23 may reside. CBL1 localization is regulated by protein modification including myristolation and acylation.
AT1G77280	1.53955	1.22502	1.399	291.383	448.598	356.949	407.647	kinase with adenine nucleotide alpha hydrolases-like domain-containing protein;(source:Araport11)
AT3G11230	2.24616	0.945725	1.39843	66.492	149.352	62.8831	92.9846	Yippee family putative zinc-binding protein;(source:Araport11)
AT1G65490	1.00554	1.15833	1.398	3325.54	3343.96	3852.07	4649.1	transmembrane protein;(source:Araport11)
AT2G23320	2.13214	1.05131	1.39766	303.055	646.155	318.606	423.569	Encodes WRKY DNA-binding protein 15 (WRKY15).
AT1G76705	2.77754	0.831697	1.39738	11.6592	32.384	9.69696	16.2924	calmodulin binding protein;(source:Araport11)
AT5G08139	1.63321	1.32127	1.39737	157.838	257.783	208.548	220.558	RING/U-box superfamily protein;(source:Araport11)
AT3G60180	1.79777	1.29065	1.3969	60.3471	108.49	77.8869	84.2987	P-loop containing nucleoside triphosphate hydrolases superfamily protein;(source:Araport11)
AT1G21370	1.84368	1.07118	1.39662	163.215	300.917	174.833	227.95	transmembrane protein;(source:Araport11)
AT5G11210	2.95024	1.33321	1.39602	21.8458	64.4503	29.1249	30.4972	member of Putative ligand-gated ion channel subunit family
AT1G72330	2.09466	1.19578	1.3958	68.6653	143.83	82.1084	95.8428	Encodes for alanine aminotransferase ALAAT2.
AT3G61160	3.07384	0.948355	1.39552	43.1369	132.596	40.9091	60.1984	Protein kinase superfamily protein;(source:Araport11)
AT3G05570	1.60259	1.27748	1.39521	76.8841	123.214	98.2176	107.27	dipeptide transport ATP-binding protein;(source:Araport11)
AT3G61198	2.40153	1.33632	1.39491	11.2251	26.9574	15.0003	15.658	other_RNA;(source:Araport11)
AT3G29170	1.71394	1.11728	1.39468	112.081	192.101	125.226	156.318	transmembrane protein (DUF872);(source:Araport11)
AT5G42020	1.40126	1.17975	1.39437	3775.95	5291.11	4454.68	5265.07	Luminal binding protein (BiP2) involved in polar nuclei fusion during proliferation of endosperm nuclei.
AT1G78190	1.5475	1.55794	1.3942	56.0952	86.8076	87.3931	78.2079	Trm112p-like protein;(source:Araport11)
AT1G77810	2.19201	1.16536	1.39397	140.699	308.413	163.965	196.13	Galactosyltransferase family protein;(source:Araport11)
AT4G02200	1.57394	1.0772	1.392	143.001	225.076	154.041	199.058	Drought-responsive family protein;(source:Araport11)
AT1G35230	1.82944	1.62357	1.39198	201.054	367.817	326.425	279.862	Encodes arabinogalactan-protein (AGP5). The mRNA is cell-to-cell mobile.
AT2G38310	2.24863	0.923995	1.39142	466.726	1049.49	431.252	649.411	Encodes a member of the PYR (pyrabactin resistance )/PYL(PYR1-like)/RCAR (regulatory components of ABA receptor) family proteins with 14 members. PYR/PYL/RCAR family proteins function as abscisic acid sensors. Mediate ABA-dependent regulation of protein phosphatase 2Cs ABI1 and ABI2. The mRNA is cell-to-cell mobile.
AT3G63310	0.962031	0.991688	1.391	819.107	788.007	812.299	1139.38	Mediates cell elongation in brassinosteroid signaling.
AT1G21000	1.44386	1.26441	1.39083	771.823	1114.4	975.899	1073.47	PLATZ transcription factor family protein;(source:Araport11)
AT5G56860	2.83421	0.727326	1.39068	1438.83	4077.96	1046.5	2000.95	Encodes a member of the GATA factor family of zinc finger transcription factors. Modulate chlorophyll biosynthesis and glutamate synthase (GLU1/Fd-GOGAT) expression.
AT1G49050	1.92576	1.23859	1.39014	562.163	1082.59	696.289	781.488	Encodes a member of the aspartyl protease family. Interacts with BAGP1 and BAG6 and appears to be required for cleavage of BAG6 as BAG6 is not cleaved in APCB1 mutant backgrounds.
AT4G15540	1.55477	1.17275	1.38974	882.396	1371.92	1034.83	1226.3	nodulin MtN21-like transporter family protein The mRNA is cell-to-cell mobile.
AT2G41705	1.32256	1.37104	1.3897	84.9327	112.329	116.446	118.031	Encodes a fluoride export protein.
AT4G00970	1.27757	1.34866	1.38951	823.254	1051.77	1110.29	1143.92	Encodes a cysteine-rich receptor-like protein kinase.
AT5G64400	0.719651	1.1984	1.38939	3916.64	2818.61	4693.72	5441.74	CHCH domain protein;(source:Araport11)
AT2G17720	2.00057	1.31345	1.38931	313.683	627.546	412.008	435.803	Encodes a prolyl 4-hydroxylase that modifies the extensin proteins in root hair cells.
AT5G63160	1.43056	1.00696	1.38906	2669.25	3818.52	2687.83	3707.75	BTB and TAZ domain protein. Short-lived nuclear-cytoplasmic protein targeted for degradation by the 26S proteosome pathway. Acts redundantly with BT2 and BT3 during female gametophyte development.
AT1G35350	1.558	1.2842	1.38833	432.039	673.117	554.826	599.813	EXS (ERD1/XPR1/SYG1) family protein;(source:Araport11)
AT3G45290	1.85309	1.20048	1.38798	172.876	320.354	207.535	239.947	A member of a large family of seven-transmembrane domain proteins specific to plants, homologs of the barley mildew resistance locus o (MLO) protein. The Arabidopsis genome contains 15 genes encoding MLO proteins, with localization in plasma membrane. Phylogenetic analysis revealed four clades of closely-related AtMLO genes. ATMLO3 belongs to the clade IV, with AtMLO2, AtMLO6 and AtMLO12. The gen…
AT5G46230	2.18933	1.08036	1.38741	76.0687	166.54	82.1814	105.538	hypothetical protein (Protein of unknown function, DUF538);(source:Araport11)
AT1G26200	2.21104	1.29097	1.38718	21.203	46.8807	27.3724	29.4124	TRAM, LAG1 and CLN8 (TLC) lipid-sensing domain containing protein;(source:Araport11)
AT5G11650	1.89913	0.874267	1.38708	1387.55	2635.12	1213.08	1924.64	alpha/beta-Hydrolases superfamily protein;(source:Araport11)
AT5G56660	1.88306	1.28854	1.38696	165.545	311.73	213.31	229.604	encodes IAA-amino acid hydrolase that has a broad range of substrate specificity. It is most active on IAA-Ala among the IAA-conjugate hydrolases tested.
AT5G45840	1.11343	1.52855	1.38647	57.0213	63.4894	87.1597	79.0583	Encodes a leucine-rich-repeat RLK that is localized to the plasma membrane of pollen tubes and functions with MIK1/2 as the male receptor of the pollen tube chemo-attractant LURE1.MDIS1 forms a complex with MIK1/2 and binds LURE1.
AT1G23550	1.22272	1.11217	1.38596	79.6153	97.347	88.5457	110.344	Encodes a protein with similarity to RCD1 but without the WWE domain. The protein does have a PARP signature upstream of the C-terminal protein interaction domain. The PARP signature may bind NAD and attach the ADP-ribose-moiety from NAD to the target molecule. Its presence suggests a role for the protein in ADP ribosylation. Its transcript level is up-regulated by tunicamycin (N-linked glycosyla…
AT3G56300	2.194	1.10996	1.38591	166.509	365.321	184.818	230.767	Cysteinyl-tRNA synthetase, class Ia family protein;(source:Araport11)
AT1G19396	2.1156	1.14536	1.38588	14.0219	29.6647	16.0602	19.4327	hypothetical protein;(source:Araport11)
AT3G30775	2.7284	1.03295	1.38575	136.644	372.82	141.147	189.355	Encodes a proline oxidase that is predicted to localize to the inner mitochondrial membrane, its mRNA expression induced by high levels of Al and by osmotic stress. The promoter contains an L-proline-inducible element.
AT3G23410	1.53452	1.04237	1.3855	821.379	1260.42	856.178	1138.02	Encodes a fatty alcohol oxidase.
AT4G08040	1.68124	1.06119	1.38537	27.9028	46.9113	29.6101	38.6559	encodes an aminotransferase that belongs to ACC synthase gene family structurally
AT1G64610	1.76936	1.18449	1.38443	199.276	352.591	236.041	275.885	Transducin/WD40 repeat-like superfamily protein;(source:Araport11)
AT1G23840	1.657	1.2159	1.38395	132.269	219.169	160.825	183.054	transmembrane protein;(source:Araport11)
AT4G34630	1.68481	1.16395	1.38353	1046.05	1762.39	1217.55	1447.24	prostatic spermine-binding-like protein;(source:Araport11)
AT3G21080	2.14792	0.999794	1.38321	56.8939	122.204	56.8822	78.6962	ABC transporter-like protein;(source:Araport11)
AT5G13200	0.892207	1.05221	1.38278	472.418	421.495	497.081	653.25	Encodes a protein with unknown function that is involved in hormone mediated regulation of seed germination/dormancy.
AT3G44110	0.702412	0.917713	1.38276	12674.6	8902.78	11631.6	17525.9	homologous to the co-chaperon DNAJ protein from E coli
AT4G33440	1.83161	0.616041	1.38246	123.783	226.723	76.2556	171.125	Pectin lyase-like superfamily protein;(source:Araport11)
AT1G76040	1.33304	1.1261	1.38227	308.325	411.01	347.205	426.189	member of Calcium Dependent Protein Kinase
AT2G32160	1.48982	1.32592	1.38169	1014.02	1510.72	1344.51	1401.06	S-adenosyl-L-methionine-dependent methyltransferases superfamily protein;(source:Araport11)
AT5G18310	2.22858	1.21935	1.38124	220.318	490.997	268.645	304.311	ubiquitin hydrolase;(source:Araport11)
AT4G27860	2.67907	1.50559	1.38114	25.1391	67.3494	37.8492	34.7206	vacuolar iron transporter (VIT) family protein;(source:Araport11)
AT2G23690	1.63271	1.10766	1.381	142.021	231.88	157.311	196.132	HTH-type transcriptional regulator;(source:Araport11)
AT5G65070	1.45019	1.03934	1.38062	52.8812	76.6879	54.9617	73.0087	Encodes MADS-box containing FLC paralog. Five splice variants have been identified but not characterized with respect to expression patterns and/or differing function. Overexpression of the gene in the Landsberg ecotype leads to a delay in flowering, transcript levels of MAF4 are reduced after a 6 week vernalization.
AT3G52710	2.00463	1.45098	1.3806	164.022	328.804	237.993	226.449	hypothetical protein;(source:Araport11)
AT3G57930	2.1131	0.948481	1.38042	92.6467	195.772	87.8737	127.892	rho GTPase-activating gacO-like protein;(source:Araport11)
AT2G29720	1.98975	1.10579	1.38034	63.1892	125.73	69.8737	87.2226	Encodes CTF2B.
AT2G45660	1.29015	1.62604	1.38008	406.222	524.085	660.531	560.618	Controls flowering and is required for CO to promote flowering. It acts downstream of FT. Overexpression of (SOC1) AGL20 suppresses not only the late flowering of plants that have functional FRI and FLC alleles but also the delayed phase transitions during the vegetative stages of development. AGL20/SOC1 acts with AGL24 to promote flowering and inflorescence meristem identity.AGL20 upregulates ex…
AT3G62420	1.21834	1.00641	1.37985	412.814	502.948	415.462	569.622	Encodes a group-S bZIP transcription factor. Forms heterodimers with group-C bZIP transcription factors. The heterodimers bind to the ACTCAT cis-element of proline dehydrogenase gene.
AT4G08470	1.94108	1.2049	1.37972	595.073	1155.09	717.005	821.033	Encodes a member of the A1 subgroup of the MEKK (MAPK/ERK kinase kinase) family. MEKK is another name for Mitogen-Activated Protein Kinase Kinase Kinase (MAPKKK or MAP3K). This subgroup has four members: At4g08500 (MEKK1, also known as ARAKIN, MAP3Kb1, MAPKKK8), At4g08480 (MEKK2, also known as MAP3Kb4, MAPKKK9), At4g08470 (MEKK3, also known as MAP3Kb3, MAPKKK10) and At4g12020 (MEKK4, also known a…
AT3G20250	1.94421	1.15544	1.37955	653.369	1270.29	754.928	901.352	Encodes a member of the Arabidopsis Pumilio (APUM) proteins containing PUF domain (eight repeats of approximately 36 amino acids each). PUF proteins regulate both mRNA stability and translation through sequence-specific binding to the 3' UTR of target mRNA transcripts. APUM5 is involved in susceptibility to CMV and is not required for bacterial or fungal pathogen resistance although its expressio…
AT3G05200	2.27478	1.00019	1.37905	146.737	333.793	146.765	202.357	Encodes a putative RING-H2 zinc finger protein ATL6 (ATL6). The mRNA is cell-to-cell mobile.
AT2G32150	0.796568	1.36864	1.3789	583.149	464.518	798.124	804.102	Haloacid dehalogenase-like hydrolase (HAD) superfamily protein;(source:Araport11)
AT5G46410	1.77822	1.21665	1.37855	394.23	701.029	479.641	543.466	Encodes a SCP1-like small phosphatase (SSP). Three SSPs form a unique group with long N-terminal extensions: AT5G46410 (SSP4), AT5G11860 (SSP5), AT4G18140 (SSP4b). SSP4 and SSP4b were localized exclusively in the nuclei, whereas SSP5 accumulated in both nuclei and cytoplasm. All three SSPs encodes active CTD phosphatases like animal SCP1 family proteins, with distinct substrate specificities: SSP…
AT5G50950	0.590618	1.91595	1.3784	3373.16	1992.25	6462.79	4649.58	Encodes a fumarase enzyme initially shown to be in the mitochondria through proteomic studies but later shown to be present in the cytosol using an RFP fluorescent protein tag. It appears to be important for the accumulation of fumarate from malate in leaves in the light, and helps to promote nitrogen assimilation under high nitrogen conditions. It does not appear to be necessary for lipid metabo…
AT4G02730	1.13466	1.06915	1.37821	59.5452	67.5635	63.663	82.0656	Transducin/WD40 repeat-like superfamily protein;(source:Araport11)
AT1G34760	4.5221	1.14705	1.37801	126.269	571.002	144.837	173.999	Encodes a 14-3-3 protein. Binds H+ATPase in response to blue light.
AT1G58170	0.757311	0.574481	1.3778	63.553	48.1294	36.51	87.5636	Disease resistance-responsive (dirigent-like protein) family protein;(source:Araport11)
AT4G37150	0.851931	1.18184	1.37737	117.538	100.134	138.911	161.892	Encodes a protein shown to have carboxylesterase activity, methyl salicylate esterase activity, methyl jasmonate esterase activity, and methyl IAA esterase activity in vitro. MES9 appears to be involved in MeSA hydrolysis in planta. Expression of MES9 can restore systemic acquired resistance in SAR-deficient tobacco plants. This protein does not act on MeGA4, or MEGA9 in vitro.
AT5G35460	1.03628	1.05216	1.37689	1685.68	1746.84	1773.61	2320.99	membrane protein;(source:Araport11)
AT5G04150	0.161315	1.09661	1.37677	119.2	19.2288	130.717	164.111	Encodes a member of the basic helix-loop-helix transcription factor family protein. Functions as a key regulator of iron-deficiency responses independent of the master regulator FIT. Likely regulates genes involved in the distribution of iron within the plant.
AT3G23570	1.16729	1.43427	1.37671	393.596	459.442	564.525	541.869	alpha/beta-Hydrolases superfamily protein;(source:Araport11)
AT3G45040	1.69637	1.28746	1.37638	235.652	399.754	303.394	324.348	Encodes a putative dolichol kinase that is localized to the endoplasmic reticulum and involved in pollen tube reception in the female gametophyte.
AT5G08535	1.35371	1.19245	1.37614	74.7054	101.129	89.0824	102.805	D111/G-patch domain-containing protein;(source:Araport11)
AT4G26060	1.72323	1.05335	1.37518	98.4838	169.71	103.738	135.433	Ribosomal protein L18ae family;(source:Araport11)
AT1G65486	1.05138	1.23282	1.375	136.715	143.739	168.544	187.982	transmembrane protein;(source:Araport11)
AT4G04020	0.275847	1.2791	1.37495	14933.1	4119.25	19101	20532.3	Fibrillin precursor protein. The fibrillin preprotein, but not the mature protein interacts with ABI2. Regulated by abscisic acid response regulators. Involved in abscisic acid-mediated photoprotection. The mRNA is cell-to-cell mobile.
AT4G00955	2.20755	0.99163	1.37462	205.541	453.742	203.821	282.54	wall-associated receptor kinase-like protein;(source:Araport11)
AT5G10290	1.71002	1.10382	1.37351	359.392	614.565	396.703	493.627	leucine-rich repeat transmembrane protein kinase family protein;(source:Araport11)
AT1G63860	1.75004	1.1461	1.37345	229.233	401.166	262.723	314.839	Disease resistance protein (TIR-NBS-LRR class) family;(source:Araport11)
AT1G34750	1.56583	1.17651	1.37301	579.197	906.923	681.433	795.243	Protein phosphatase 2C family protein;(source:Araport11)
AT5G26340	1.42775	1.88036	1.37272	266.52	380.524	501.153	365.856	Encodes a protein with high affinity, hexose-specific/H symporter activity. The activity of the transporter appears to be negatively regulated by phosphorylation. Importantly, microarray analysis, as well as the study of the expression of this gene in mutants involved in programmed cell death (PCD) demonstrated a tight correlation between this gene's expression and PCD.
AT5G42146	1.30069	1.15863	1.37264	42.3229	55.049	49.0367	58.0939	transmembrane protein;(source:Araport11)
AT5G38710	1.47872	1.45817	1.37216	53.759	79.4944	78.3896	73.7657	Methylenetetrahydrofolate reductase family protein;(source:Araport11)
AT5G09225	1.63139	0.977281	1.37198	254.367	414.972	248.588	348.986	transmembrane protein;(source:Araport11)
AT5G52810	1.41162	1.23281	1.37101	605.423	854.631	746.37	830.044	NAD(P)-binding Rossmann-fold superfamily protein;(source:Araport11)
AT4G24972	1.39188	1.06371	1.3703	929.524	1293.78	988.74	1273.73	Encodes a novel small protein which is similar to proteins of unknown function from other plant species. TPD1 is involved in cell specification during anther and pollen development. Identified in a screen for male steriles. Mutants lack tapetal cells and have an increased number of microsporocytes. Expressed in flower buds, leaves and young seedlings. In anthers, TPD1 is expressed throughout poll…
AT5G18490	1.98508	1.07668	1.37016	183.371	364.006	197.432	251.248	vacuolar sorting-associated protein (DUF946);(source:Araport11)
AT5G66690	4.18325	1.68668	1.36998	0.9	3.76493	1.51801	1.23298	UGT72E2 is an UDPG:coniferyl alcohol glucosyltransferase which glucosylates sinapyl- and coniferyl aldehydes as well as sinapyl- and coniferyl alcohol. The enzyme is thought to be involved in lignin metabolism. A knockdown mutant line (72E2KD) was obtained using RNAi silencing. A twofold reduction in coniferyl alcohol 4-<i>O</i>-glucoside and sinapyl alcohol 4-<i>O</i>-glucoside was detected in t…
AT4G11840	1.64846	1.37032	1.36994	516.791	851.911	708.17	707.97	member of C2-PLD subfamily
AT1G22070	1.22449	1.37134	1.36988	405.488	496.517	556.062	555.469	Encodes a transcription factor. Like other TGAla-related factors, TGA3 has a highly conserved bZIP region and exhibits similar DNA-binding properties.
AT1G47510	0.744172	0.630689	1.36979	28.1188	20.9252	17.7342	38.5169	Encodes a phosphatidylinositol polyphosphate 5-phosphatase. It can dephosphorylate PI(4,5)P2, PI(3,5)P2, and PI(3,4,5)P3, but, it is not active against PI(5)P or the water soluble inositol(1,4,5)P3 or inositol(1,3,4,5)P4. The transcript levels for this gene rise in response to auxin, ABA, and JA.
AT1G67870	1.25217	1.2434	1.36977	5535.67	6931.61	6883.06	7582.61	glycine-rich protein;(source:Araport11)
AT5G52540	1.38375	1.10851	1.36939	667.127	923.14	739.517	913.558	keratin-associated protein, putative (DUF819);(source:Araport11)
AT3G28540	1.64279	1.47298	1.36874	1408.2	2313.38	2074.24	1927.45	P-loop containing nucleoside triphosphate hydrolases superfamily protein;(source:Araport11)
AT2G29350	2.47053	1.16312	1.36868	209.204	516.845	243.33	286.333	senescence-associated gene SAG13 encoding a short-chain alcohol dehydrogenase
AT1G50950	1.39207	1.1059	1.36807	39.316	54.7305	43.4795	53.7872	protein disulfide-isomerase 5-like protein (DUF1692);(source:Araport11)
AT3G54510	3.07777	0.908265	1.36793	87.7312	270.017	79.6831	120.01	Early-responsive to dehydration stress protein (ERD4);(source:Araport11)
AT4G27260	1.69601	1.08199	1.36757	124.577	211.285	134.791	170.368	encodes an IAA-amido synthase that conjugates Asp and other amino acids to auxin in vitro. Lines carrying insertions in this gene are hypersensitive to auxin. It is involved in camalexin biosynthesis via conjugating indole-3-carboxylic acid (ICA) and cysteine (Cys). The mRNA is cell-to-cell mobile.
AT1G19490	1.5456	0.665885	1.36706	606.156	936.877	403.631	828.649	Basic-leucine zipper (bZIP) transcription factor family protein;(source:Araport11)
AT5G22300	0.397159	1.44232	1.36704	106.583	42.3303	153.727	145.703	encodes a nitrilase isomer. The purified enzyme shows a strong substrate specificity for beta-cyano-L-alanine, a intermediate product of the cyanide detoxification pathway. The mRNA is cell-to-cell mobile.
AT4G25640	1.30129	0.94615	1.36693	4517.84	5879	4274.55	6175.56	Encodes a multidrug and toxin efflux family transporter. Involved in flavonoid metabolism, affecting Root growth, seed development and germination, and pollen development, release and viability.
AT2G22790	1.8507	0.901519	1.36646	19.9558	36.9322	17.9906	27.2688	hypothetical protein;(source:Araport11)
AT1G21390	1.73631	1.15345	1.36624	56.7932	98.6105	65.5083	77.5931	embryo defective 2170;(source:Araport11)
AT2G31010	2.35708	1.17895	1.36566	26.0305	61.356	30.6887	35.5489	Protein kinase superfamily protein;(source:Araport11)
AT5G60280	1.78834	1.29767	1.36547	93.6003	167.39	121.462	127.808	Plasma membrane localized receptor kinase. Binds NAD and induces expression of disease resistance genes.
AT4G18700	1.7512	0.898966	1.3654	1824.84	3195.65	1640.47	2491.65	Encodes CBL-interacting protein kinase 12 (CIPK12).
AT4G05110	1.03443	1.21313	1.36532	128.32	132.739	155.669	175.199	equilibrative nucleoside transporter 6;(source:Araport11)
AT4G12070	1.78572	1.18455	1.36527	125.149	223.482	148.246	170.863	hypothetical protein;(source:Araport11)
AT5G62480	2.85811	0.79966	1.36519	8.68026	24.8092	6.94126	11.8502	Encodes glutathione transferase belonging to the tau class of GSTs. Naming convention according to Wagner et al. (2002).
AT5G62130	1.2008	1.19415	1.36483	1324.09	1589.97	1581.17	1807.16	Per1-like family protein;(source:Araport11)
AT3G60160	1.34529	1.20468	1.36438	128.822	173.302	155.189	175.762	member of MRP subfamily
AT4G28400	1.41114	1.13482	1.36319	599.719	846.287	680.571	817.531	Protein phosphatase 2C family protein;(source:Araport11)
AT3G60720	1.06505	1.00444	1.36316	59.6893	63.572	59.9542	81.3661	Encodes a plasmodesmal protein that may be involved in the intercellular movement of molecules through the plasmodesmata. The protein has two DUF26 domains and a single transmembrane domain.
AT2G44420	1.73227	1.2015	1.36292	140.758	243.831	169.122	191.842	protein N-terminal asparagine amidohydrolase family protein;(source:Araport11)
AT4G23700	2.52154	1.13649	1.36272	8.69073	21.914	9.87696	11.843	member of Putative Naﱿ� antiporter family
AT1G78895	1.71828	1.17672	1.36261	38.5261	66.1984	45.3345	52.4961	Reticulon family protein;(source:Araport11)
AT1G65690	1.6286	1.52536	1.36224	43.2685	70.4671	66.0002	58.9422	Encodes NHL6 (NDR1/HIN1-like 6). Plays an important role in the abiotic stresses-induced ABA signaling and biosynthesis, particularly during seed germination and early seedling development.
AT1G37130	1.56126	1.32571	1.36222	17444.9	27236	23126.9	23763.9	Identified as a mutant resistant to chlorate. Encodes nitrate reductase structural gene. Involved in nitrate assimilation. Has nitrate reductase activity. Up-regulated by the fungus P. indica. Binds transcription factor At2g35940. The mRNA is cell-to-cell mobile.
AT3G59660	2.15013	1.15191	1.3622	367.254	789.645	423.043	500.273	Encodes a C2-GRAM domain-containing protein that is induced by B. cinerea infection. It is required for cleavage of BAG6 and thus plays a role in mediating resistance to fungal infection.
AT5G42530	1.21986	1.36763	1.36149	10926.7	13329	14943.7	14876.6	hypothetical protein;(source:Araport11)
AT1G31130	1.21032	1.03933	1.36111	1375.84	1665.21	1429.96	1872.67	polyadenylate-binding protein 1-B-binding protein;(source:Araport11)
AT1G03020	1.08238	1.19616	1.36086	52.1281	56.4227	62.3534	70.939	Thioredoxin superfamily protein;(source:Araport11)
AT5G66620	2.34464	1.08754	1.36079	162.853	381.832	177.109	221.609	DA1-related protein 6;(source:Araport11)
AT4G02050	1.53682	1.16524	1.36075	408.616	627.97	476.134	556.023	sugar transporter protein 7;(source:Araport11)
AT3G13450	3.14921	0.846669	1.36053	113.834	358.488	96.3801	154.876	branched chain alpha-keto acid dehydrogenase E1 beta
AT3G58900	1.72944	1.20248	1.36039	113.889	196.964	136.949	154.933	F-box/RNI-like superfamily protein;(source:Araport11)
AT4G00500	2.43789	0.925668	1.36002	280.532	683.905	259.68	381.529	alpha/beta-Hydrolases superfamily protein;(source:Araport11)
AT4G27270	1.1712	1.21818	1.35984	52.548	61.5444	64.0131	71.4567	Quinone reductase family protein;(source:Araport11)
AT1G50180	1.72825	1.06788	1.35981	104.678	180.909	111.783	142.341	NB-ARC domain-containing disease resistance protein;(source:Araport11)
AT1G28190	3.16155	1.06582	1.35969	29.7706	94.121	31.7302	40.4787	hypothetical protein;(source:Araport11)
AT5G59400	1.96299	1.38665	1.35967	245.33	481.58	340.188	333.568	PGR5-like A protein;(source:Araport11)
AT5G52740	2.54545	0.936419	1.35965	24.0148	61.1284	22.4879	32.6517	Copper transport protein family;(source:Araport11)
AT2G40095	1.92216	0.980077	1.35951	39.7244	76.3567	38.933	54.0059	Alpha/beta hydrolase related protein;(source:Araport11)
AT4G10960	1.80906	1.08304	1.35934	58.2852	105.441	63.1254	79.2295	Encodes a protein with UDP-D-glucose 4-epimerase activity.
AT1G75400	1.61009	1.13746	1.35926	350.603	564.504	398.796	476.56	RING/U-box superfamily protein;(source:Araport11)
AT5G07740	1.18247	1.21767	1.35887	841.086	994.559	1024.16	1142.92	actin binding protein;(source:Araport11)
AT3G23260	1.79636	1.08602	1.35877	21.2678	38.2045	23.0973	28.898	F-box and associated interaction domains-containing protein;(source:Araport11)
AT5G25130	0.301717	1.24036	1.35846	402.538	121.453	499.293	546.832	putative cytochrome P450 The mRNA is cell-to-cell mobile.
AT3G01560	1.45767	1.24102	1.35798	404.694	589.912	502.236	549.565	proline-rich receptor-like kinase, putative (DUF1421);(source:Araport11)
AT2G02360	1.59654	1.28381	1.35796	225.688	360.32	289.741	306.475	Encodes an F-box protein containing a Nictaba-related lectin domain that can act as a carbohydrate-binding protein.Expression is induced by SA and pathogenic bacteria.
AT3G56200	0.78478	1.42475	1.35784	770.237	604.467	1097.4	1045.86	Encodes a putative amino acid transporter. The mRNA is cell-to-cell mobile.
AT2G06530	1.26177	1.09131	1.35777	630.038	794.963	687.564	855.446	SNF7 family protein;(source:Araport11)
AT5G66180	1.94688	1.24714	1.35652	115.235	224.349	143.714	156.319	S-adenosyl-L-methionine-dependent methyltransferases superfamily protein;(source:Araport11)
AT3G15580	1.50001	1.23856	1.35636	397.327	595.996	492.115	538.92	Encodes APG8, a component of autophagy conjugation pathway. Delivered to the lumens of vacuole under nitrogen-starvation condition.
AT1G64280	1.3567	1.27742	1.35608	612.648	831.181	782.608	830.797	This gene is a key regulator of the salicylic acid (SA)-mediated systemic acquired resistance (SAR) pathway. It is similar to the transcription factor inhibitor I kappa B, and contains ankyrin repeats. It confers resistance to the pathogens Pseudomonas syringae and Peronospora parasitica in a dosage-dependent fashion. Although transgenic Arabidopsis plants overexpressing NPR1 acquire enhanced sen…
AT3G06760	1.8216	1.06501	1.356	448.296	816.616	477.438	607.89	Drought-responsive family protein;(source:Araport11)
AT5G33290	2.1113	1.22846	1.35584	81.837	172.782	100.534	110.958	Acts as a xylogalacturonan xylosyltransferase within the XGA biosynthesis pathway. Involved in pectin biosynthesis.
AT1G43910	2.07311	0.988888	1.35509	293.212	607.861	289.954	397.329	P-loop containing nucleoside triphosphate hydrolases superfamily protein;(source:Araport11)
AT5G61380	1.48012	1.41299	1.35505	104.512	154.69	147.674	141.619	Pseudo response regulator involved in the generation of circadian rhythms. TOC1 appears to shorten the period of circumnutation speed. TOC1 contributes to the plant fitness (carbon fixation, biomass) by influencing the circadian clock period. PRR3 may increase the stability of TOC1 by preventing interactions between TOC1 and the F-box protein ZTL. Expression of TOC1 is correlated with rhythmic ch…
AT5G06960	1.75591	1.11962	1.35479	246.026	432	275.455	333.313	Encodes a basic leucine zipper (B-ZIP) containing protein that interacts with NPR1 to promote expression of salicylic acid induced genes. Binds the ocs-element.
AT5G03230	0.924956	1.2843	1.35451	180.985	167.403	232.439	245.146	senescence regulator (Protein of unknown function, DUF584);(source:Araport11)
AT2G34150	1.30165	1.07853	1.35448	82.5021	107.389	88.9807	111.747	Encodes a member of the SCAR family.These proteins are part of a complex (WAVE) complex.The SCAR subunit activates the ARP2/3 complex which in turn act as a nucleator for actin filaments.
AT4G36380	0.997589	0.968179	1.35415	236.051	235.482	228.539	319.648	Encodes a cytochrome P-450 gene that is involved in leaf blade expansion by controlling polar cell expansion in the leaf length direction. Member of the CYP90C CYP450 family. ROT3 was shown to be involved in brassinosteroid biosynthesis, most likely in the conversion step of typhasterol (TY) to castasterone (CS). As 6-deoxo-CS was unable to restore the phenotype of rot3-1, it has been postulated …
AT1G68872	1.83434	1.14832	1.35364	16.6706	30.5795	19.1432	22.5659	Unknown gene
AT1G80880	1.83349	1.08182	1.35364	14.6863	26.9271	15.8879	19.8799	Tetratricopeptide repeat (TPR)-like superfamily protein;(source:Araport11)
AT1G23180	0.778346	1.14135	1.35246	762.644	593.601	870.445	1031.45	ARM repeat superfamily protein;(source:Araport11)
AT1G70820	0.266222	2.18802	1.35211	445.131	118.504	973.954	601.866	phosphoglucomutase, putative / glucose phosphomutase;(source:Araport11)
AT5G19140	1.48105	1.33425	1.35206	8062.43	11940.8	10757.3	10900.9	aluminum induced protein with YGL and LRDR motifs;(source:Araport11)
AT5G03240	1.24366	1.0574	1.35188	3361.34	4180.36	3554.27	4544.13	encodes ubiquitin that is attached to proteins destined for degradation. UBQ3 is most homologous with UBQ4, and is expressed in higher levels in vegetative tissue but lower levels in flowers than UBQ4. UBQ3 encodes different number of ubiquitins in different ecotypes. UBQ3 transcript level is modulated by UV-B and light/dark treatments.
AT1G64370	0.962728	1.488	1.35171	3269.14	3147.3	4864.48	4418.94	filaggrin-like protein;(source:Araport11)
AT1G22510	1.73326	1.08956	1.35164	85.6731	148.494	93.3462	115.799	E3 ubiquitin-protein ligase RNF170-like protein (DUF 1232);(source:Araport11)
AT5G47910	1.33362	0.981018	1.35163	1368.39	1824.91	1342.42	1849.57	NADPH/respiratory burst oxidase protein D (RbohD).Interacts with AtrbohF gene to fine tune the spatial control of ROI production and hypersensitive response to cell in and around infection site. The mRNA is cell-to-cell mobile.
AT1G13000	1.75003	1.28647	1.35137	210.43	368.259	270.714	284.37	transmembrane protein, putative (DUF707);(source:Araport11)
AT4G16680	2.30318	1.10984	1.35096	195.617	450.54	217.103	264.271	P-loop containing nucleoside triphosphate hydrolases superfamily protein;(source:Araport11)
AT1G34315	2.21312	1.32464	1.35095	30.3126	67.0856	40.1533	40.9509	transmembrane protein;(source:Araport11)
AT5G11910	1.52784	1.16556	1.35069	301.872	461.212	351.85	407.736	alpha/beta-Hydrolases superfamily protein;(source:Araport11)
AT3G55880	1.555	1.46566	1.35066	138.09	214.73	202.393	186.513	A gain-of-function mutant of SUE4 exhibited improved low sulphur tolerance.
AT4G19200	1.5017	1.19985	1.3504	3151	4731.86	3780.73	4255.09	proline-rich family protein;(source:Araport11)
AT2G28940	2.15406	1.25812	1.3503	163.738	352.701	206.001	221.095	Protein kinase superfamily protein;(source:Araport11)
AT4G15700	0.943927	1.06234	1.35016	59.5661	56.2261	63.2793	80.4238	Thioredoxin superfamily protein;(source:Araport11)
AT1G75380	1.35209	1.35828	1.35006	1606.19	2171.71	2181.65	2168.46	Encodes a nuclease involved in ABA-mediated callose deposition. It has been shown to interact with JAZ proteins, binds to a jasmonic acid-responsive element (JARE) and repress AtJMT expression.
AT1G72650	1.37073	1.17428	1.34972	676.787	927.695	794.739	913.474	Arabidopsis thaliana myb family transcription factor (At1g72650)
AT5G11250	1.18053	1.17928	1.34965	382.591	451.661	451.183	516.363	Encodes an atypical TIR-NBS-LRR protein that is involved in stress responses. Loss of function alleles overproduce stress hormones JA,SA, ABA, and ET.
AT5G27930	1.05197	1.29004	1.34964	191.11	201.042	246.541	257.931	EGR2 functions as a negative regulator of plant growth with prominent effect on plant growth during drought stress. EGR2 regulates microtubule organization and likely affects additional cytoskeleton and trafficking processes along the plasma membrane.
AT3G03000	1.74195	1.09986	1.34962	127.189	221.557	139.89	171.657	Calmodulin like protein localized in the plant vacuolar compartment with a function of binding and modifying the activity of a tonoplast transporter (AtNHX1) from within the vacuole in a Ca� and pH-dependent manner
AT1G51790	1.94489	1.64127	1.34933	65.8924	128.153	108.147	88.9105	Leucine-rich repeat protein kinase family protein;(source:Araport11)
AT5G63905	1.96451	1.11635	1.34907	56.6832	111.355	63.2781	76.4697	transmembrane protein;(source:Araport11)
AT2G42790	2.09588	1.13657	1.34852	383.264	803.274	435.607	516.839	Encodes a peroxisomal citrate synthase that is expressed throughout seedling and shoot development.
AT5G14730	2.58137	0.867552	1.34848	7.58738	19.5858	6.58245	10.2314	hypothetical protein;(source:Araport11)
AT5G21940	1.00528	1.84188	1.34731	248.939	250.254	458.514	335.397	hybrid signal transduction histidine kinase M-like protein;(source:Araport11)
AT3G51450	0.688241	1.83826	1.3472	152.452	104.924	280.248	205.384	Calcium-dependent phosphotriesterase superfamily protein;(source:Araport11)
AT3G18710	0.830256	0.846986	1.34707	303.179	251.716	256.789	408.403	Encodes a protein containing a U-box and an ARM domain. This protein has E3 ubiquitin ligase activity based on in vitro assays.
AT4G02410	1.37265	1.12127	1.34693	787.781	1081.35	883.313	1061.09	Concanavalin A-like lectin protein kinase family protein;(source:Araport11)
AT1G23730	2.03688	1.28493	1.34671	31.5183	64.1991	40.499	42.4461	beta carbonic anhydrase 3;(source:Araport11)
AT5G17050	2.03408	0.704806	1.3466	2473.15	5030.58	1743.09	3330.33	The At5g17050 encodes a anthocyanidin 3-O-glucosyltransferase which specifically glucosylates the 3-position of the flavonoid C-ring. Anthocyanidins such as cyanidin and pelargonidin as well as flavonols such as kaempferol and quercetin are accepted substrates.
AT5G23510	1.97067	1.20935	1.34634	118.767	234.049	143.63	159.9	hypothetical protein;(source:Araport11)
AT5G16910	1.61102	1.26566	1.34626	252.711	407.122	319.846	340.214	encodes a gene similar to cellulose synthase. Located in Golgi membranes. The mRNA is cell-to-cell mobile.
AT3G55450	2.68864	0.966784	1.34622	95.0609	255.584	91.9034	127.973	PBS1-like 1;(source:Araport11)
AT1G53690	1.73464	1.14118	1.34614	17.3693	30.1295	19.8216	23.3815	Protein of unknown function that is homologous to At5g41010, which encodes a non-catalytic subunit common to nuclear DNA-dependent RNA polymerases II, IV and V; homologous to budding yeast RPB12.
AT2G46700	1.37709	1.194	1.34567	161.41	222.277	192.723	217.204	CDPK-related kinase 3;(source:Araport11)
AT1G72700	0.978206	1.41334	1.3455	511.815	500.661	723.367	688.648	ATPase E1-E2 type family protein / haloacid dehalogenase-like hydrolase family protein;(source:Araport11)
AT4G37530	2.37258	1.16132	1.34536	99.8476	236.897	115.955	134.331	Peroxidase superfamily protein;(source:Araport11)
AT3G12740	2.26282	1.06998	1.34506	774.548	1752.66	828.751	1041.81	Physically interacts with ALA3, and is required for the phospholipid translocase activity of ALA3. The mRNA is cell-to-cell mobile.
AT1G09195	2.36513	1.09671	1.34486	126.792	299.88	139.054	170.517	Ppx-GppA phosphatase;(source:Araport11)
AT4G39830	1.92083	1.26685	1.34453	49.4663	95.0166	62.6664	66.509	Cupredoxin superfamily protein;(source:Araport11)
AT1G26790	4.46332	0.474153	1.34401	101.778	454.266	48.2582	136.79	Dof-type zinc finger DNA-binding family protein;(source:Araport11)
AT2G15042	2.17945	1.44478	1.34399	187.134	407.848	270.368	251.505	Leucine-rich repeat (LRR) family protein;(source:Araport11)
AT5G49570	1.57883	1.23133	1.34396	403.075	636.386	496.32	541.717	Encodes a protein that has peptide:N-glycanase activity in enzymatic assay in heterologous systems (although the activity was not detected in wild-type plants).
AT1G31550	1.37004	1.43856	1.34376	195.354	267.644	281.028	262.51	GDSL-motif esterase/acyltransferase/lipase. Enzyme group with broad substrate specificity that may catalyze acyltransfer or hydrolase reactions with lipid and non-lipid substrates.
AT5G49680	2.23456	1.21683	1.34363	59.8808	133.807	72.8648	80.4574	Conserved among eukaryotes, similar to Arabidopsis SABRE. The phenotype of the kip/sab double mutant suggests related functions for both genes, however, the KIP protein is mostly required for tip-growth. Predicted to be targeted to the secretory pathway. mRNA was detected in all organs, with most abundance in pollen and roots.
AT5G10650	1.80643	1.18204	1.34351	265.236	479.13	313.519	356.347	RING/U-box superfamily protein;(source:Araport11)
AT3G13330	1.3654	1.31781	1.34338	1504.62	2054.41	1982.81	2021.27	Encodes a protein that interacts with the 26S proteasome. Mutants are phenotypically indistinguishable from wild type plants under a variety of growth conditions. Protein levels increase upon exposure of seedlings to MG132, a specific, potent, reversible, and cell-permeable proteasome inhibitor.
AT1G16420	2.87213	0.971138	1.34333	49.9293	143.404	48.4883	67.0715	Encodes a metacaspase (cysteine-type endopeptidase) that is involved in promoting programmed cell death in response to hydrogen peroxide (H2O2), UV light, and methyl viologen (MV). Transcript levels rise in response to UV-C, H2O2, and MV. In vitro assays demonstrate that this enzyme has a preference for cleaving after an arginine residue, and it has a pH optimum of 8.0.
AT4G18280	0.504613	1.28948	1.34278	277.873	140.218	358.312	373.122	glycine-rich cell wall protein-like protein;(source:Araport11)
AT1G78600	1.09239	1.52293	1.34199	146.997	160.578	223.866	197.269	light-regulated zinc finger protein 1;(source:Araport11)
AT4G37900	1.68296	1.18775	1.34197	24.142	40.6301	28.6746	32.3978	Protein of unknown function that contains DUF1399 domain and putative RNA binding motif. Expressed in many plant tissues and is involved in many aspects of plant growth and development as well as response to salt stress.
AT3G44630	1.51124	1.16579	1.34161	2366.37	3576.17	2758.69	3174.76	Disease resistance protein (TIR-NBS-LRR class) family;(source:Araport11)
AT1G18890	1.71186	1.2578	1.34102	435.473	745.468	547.739	583.978	encodes a calcium-dependent protein kinase whose gene expression is induced by dehydration and high salt. Kinase activity could not be detected in vitro.
AT5G44110	1.79318	0.32875	1.34072	938.294	1682.53	308.465	1257.99	Encodes a member of the NAP subfamily of ABC transporters whose expression pattern is regulated by light and sucrose.
AT4G14640	3.66424	0.509762	1.34063	5.14494	18.8523	2.62269	6.89745	encodes a divergent member of calmodulin, which is an EF-hand family of Ca2+binding proteins. This gene is expressed in leaves, flowers and siliques. The gene functionally complements yeast calmodulin 1 (CAM1). Also the protein does not form formed a complex with a basic amphiphilic helical peptide in the presence of Ca2 in vitro. Authors suggest that this gene may represent a Ca2+binding sensor …
AT5G11740	0.936315	1.393	1.34056	3555.39	3328.97	4952.66	4766.2	Encodes arabinogalactan protein (AGP15). The mRNA is cell-to-cell mobile.
AT5G48400	3.40341	1.59524	1.34039	15.516	52.8073	24.7518	20.7975	member of Putative ligand-gated ion channel subunit family
AT4G36650	1.2893	1.19419	1.33964	167.238	215.621	199.715	224.038	Encodes a protein with similarity to the general transcription factor TFIIB. pBRP binds rDNA sequences in vitro. pBRP has been localized to the outer face of the plastid membrane with GFP fusion however, under conditions of proteosome inhibition it is found in the nucleus.
AT4G21990	0.626625	1.50321	1.33946	3302.87	2069.66	4964.92	4424.05	Encodes a protein disulfide isomerase-like (PDIL) protein, a member of a multigene family within the thioredoxin (TRX) superfamily. This protein also belongs to the adenosine 5'-phosphosulfate reductase-like (APRL) group.
AT3G54420	1.82536	1.11689	1.33929	33.1606	60.53	37.0367	44.4118	encodes an EP3 chitinase that is expressed during somatic embryogenesis in 'nursing' cells surrounding the embryos but not in embryos themselves. The gene is also expressed in mature pollen and growing pollen tubes until they enter the receptive synergid, but not in endosperm and integuments as in carrot. Post-embryonically, expression is found in hydathodes, stipules, root epidermis and emerging…
AT2G41490	1.89702	1.14812	1.33892	174.942	331.868	200.855	234.233	UDP-GlcNAc:dolichol phosphate N-acetylglucosamine-1-phosphate transferase
AT5G21900	2.04866	1.50523	1.33837	69.4472	142.274	104.534	92.9463	RNI-like superfamily protein;(source:Araport11)
AT2G17730	1.64798	1.1168	1.33826	253.105	417.112	282.667	338.72	Intrinsic thylakoid membrane protein that fixes RPOTmp on the stromal side of the thylakoid membrane.
AT1G17430	1.93433	0.999615	1.33812	40.6423	78.6155	40.6266	54.3843	alpha/beta-Hydrolases superfamily protein;(source:Araport11)
AT1G29640	1.10425	0.503534	1.33761	39.8802	44.0377	20.081	53.3441	senescence regulator (Protein of unknown function, DUF584);(source:Araport11)
AT3G57330	1.71452	1.06359	1.33734	1329.13	2278.83	1413.66	1777.5	Lesion mimic phenotype when mutation in the gene is combined with a mutation in ACA4. Lesion mimic phenotype of double knockout can be suppressed by nutritional supplements that increase anion levels (e.g. 15 mM Nitrate, Chloride, or Phosphate)
AT3G03470	2.45036	0.837838	1.33708	554.105	1357.76	464.25	740.882	member of CYP89A
AT3G55430	1.53931	1.14937	1.33707	274.234	422.133	315.197	366.672	O-Glycosyl hydrolases family 17 protein;(source:Araport11)
AT5G18525	1.98677	1.10417	1.33672	213.164	423.507	235.368	284.94	Encodes a BEACH domain containing protein that is involved in targeting storage proteins to the protein storage vacuoles and effector triggered immunity to Psuedomonas syringae.
AT3G14470	2.0315	1.48963	1.33669	121.873	247.585	181.546	162.907	NB-ARC domain-containing disease resistance protein;(source:Araport11)
AT3G47950	2.3007	1.20802	1.33659	12.8786	29.6297	15.5575	17.2134	mutant has Slight reduction in root and shoot growth; Exaggerated defects in salt stress; Plasma Membrane H ATPase
AT5G54930	1.40451	1.02694	1.33651	141.002	198.038	144.801	188.451	AT hook motif-containing protein;(source:Araport11)
AT4G36410	1.41215	1.22709	1.33629	61.0305	86.1842	74.8902	81.5542	ubiquitin-conjugating enzyme
AT1G53030	2.02191	1.03269	1.33598	83.0342	167.888	85.7486	110.932	encodes a copper chaperone, can functional complements the yeast COX17 null mutant. May play a role in the delivery of copper to mitochondria. Expressed in roots and thus may also play a role in copper transport in the roots.
AT5G57655	3.30097	0.709803	1.33591	1046.3	3453.82	742.67	1397.77	xylose isomerase family protein;(source:Araport11)
AT1G71400	2.05978	1.19358	1.33587	51.9826	107.073	62.0456	69.442	Encodes a CLAVATA2 (CLV2)-related gene. Complements the clv2 mutant when expressed under the control of the CLV2 promoter. The mRNA is cell-to-cell mobile.
AT4G13800	0.495625	1.51712	1.33577	292.657	145.048	443.997	390.923	magnesium transporter NIPA (DUF803);(source:Araport11)
AT2G46590	1.54672	1.15997	1.33568	57.4162	88.8067	66.6008	76.6898	Encodes a protein containing Dof zinc finger motifs that is a positive regulator of light-mediated seed germination. Its expression is limited to vascular system of the mother plant. A recessive mutation is inherited as maternal-effect and expression is not detected in the embryo. Mutants are defective in seed germination and are more dependent on light and cold treatment and less sensitive to gi…
AT5G16530	0.989925	1.15305	1.33568	65.8837	65.2199	75.9675	87.9994	Encodes PIN5, an atypical member of the PIN family. PIN5 is a functional auxin transporter that is required for auxin-mediated development. PIN5 does not have a direct role in cell-to-cell transport but regulates intracellular auxin homeostasis and metabolism. PIN5 localizes, unlike other characterized plasma membrane PIN proteins, to endoplasmic reticulum (ER), presumably mediating auxin flow fr…
AT3G10520	1.12788	1.4401	1.33538	658.691	742.921	948.581	879.604	Encodes a class 2 non-symbiotic hemoglobin. Over-expression of AHb2 in seeds led to a 40% increase in the total fatty acid content of developing and mature seeds in three subsequent generations. This was mainly due to an increase in the poly-unsaturated C18:2 (omega-6) linoleic and C18:3 (omega-3) alpha-linolenic acids.
AT3G06890	1.85376	1.02945	1.33502	15.9111	29.4953	16.3797	21.2417	transmembrane protein;(source:Araport11)
AT5G40010	3.10195	1.15127	1.33472	7.79767	24.1879	8.9772	10.4077	Encodes a mitochondrial ATPase involved in seed and silique development.
AT3G60540	1.89999	1.222	1.33467	146.329	278.024	178.814	195.301	Preprotein translocase Sec, Sec61-beta subunit protein;(source:Araport11)
AT5G07340	1.47192	1.29262	1.33437	525.936	774.135	679.837	701.792	Calreticulin family protein;(source:Araport11)
AT3G55600	1.64489	1.19824	1.33423	77.7473	127.886	93.1597	103.733	Membrane fusion protein Use1;(source:Araport11)
AT2G28840	1.84446	1.34919	1.33386	376.715	694.835	508.261	502.485	hypothetical protein;(source:Araport11)
AT5G46490	1.64133	1.07323	1.33359	833.86	1368.64	894.923	1112.03	Disease resistance protein (TIR-NBS-LRR class) family;(source:Araport11)
AT5G37550	1.46834	0.747971	1.33355	118.576	174.111	88.6917	158.127	hypothetical protein;(source:Araport11)
AT1G08050	1.87492	1.18461	1.33327	198.471	372.118	235.111	264.616	Zinc finger (C3HC4-type RING finger) family protein;(source:Araport11)
AT1G24150	1.69726	1.31518	1.33319	264.385	448.729	347.713	352.477	Encodes a group I formin. Localized to cell junctions. Polymerizes actin. Binds profilin.
AT5G23240	2.19151	1.00273	1.33319	13.14	28.7966	13.1759	17.5182	DNAJ heat shock N-terminal domain-containing protein;(source:Araport11)
AT3G26320	1.48508	1.32479	1.33302	111.878	166.148	148.215	149.136	putative cytochrome P450
AT3G55580	1.29966	0.709331	1.33301	321.115	417.341	227.777	428.049	TCF1 encodes a member of the RCC1 gene family and is required for chromatin based gene regulation of cold responsive genes in a CBF-independent manner. It is expressed in response to cold but not ABA.
AT3G15353	1.42525	1.38357	1.33268	7059.03	10060.9	9766.65	9407.4	metallothionein, binds to and detoxifies excess copper and other metals, limiting oxidative damage
AT1G21750	1.43599	1.37221	1.33262	1476.55	2120.31	2026.14	1967.68	Encodes a protein disulfide isomerase-like (PDIL) protein, a member of a multigene family within the thioredoxin (TRX) superfamily; isoform contains non-consensus GA donor splice site at intron 9. Transcript levels for this gene are up-regulated in response to three different chemical inducers of ER stress (dithiothreitol, beta-mercaptoethanol, and tunicamycin). Neither AtIRE1-2 nor AtbZIP60 appe…
AT2G08650	3.92769	0.593872	1.33249	6.37925	25.0557	3.78846	8.5003	Natural antisense transcript overlaps with AT2G34080;(source:Araport11)
AT5G58650	1.51015	1.01189	1.33247	109.101	164.759	110.398	145.373	Encodes PSY1, an18-aa tyrosine-sulfated glycopeptide that promotes cellular proliferation and expansion. PSY1 is widely expressed in various tissues, including shoot apical meristem, and is highly up-regulated by wounding. Perception of PSY1 depends on At1g72300, a leucine-rich repeat receptor kinase (LRR-RK).
AT1G68690	1.80984	1.00678	1.33231	64.2448	116.273	64.6807	85.594	Encodes a member of the proline-rich extensin-like receptor kinase (PERK) family. This family consists of 15 predicted receptor kinases (PMID: 15653807).
AT5G16600	1.23275	0.854317	1.33216	125.727	154.99	107.411	167.489	Encodes a putative transcription factor (MYB43).
AT5G02290	1.55333	1.25898	1.33213	771.865	1198.96	971.765	1028.23	Encodes a candidate protein kinase NAK that is similar to the oncogenes met and abl.
AT5G19080	1.70655	1.28825	1.33212	49.8583	85.0857	64.2302	66.4175	Paralog of LOG2 (At3g09770), a ubiquitin ligase that regulates amino acid export.
AT2G28400	0.923746	0.842805	1.33194	46.5531	43.0032	39.2352	62.006	senescence regulator (Protein of unknown function, DUF584);(source:Araport11)
AT5G62470	2.04912	1.22351	1.33157	487.174	998.279	596.065	648.708	Encodes a R2R3 type Myb transcription factor whose expression is strongly induced by abscisic acid. Mediates abscisic acid signaling during drought stress response.
AT4G15530	1.05588	1.14566	1.33112	5555.57	5866.02	6364.79	7395.14	Encodes a dual-targeted protein believed to act as a pyruvate, orthophosphate dikinase. These enzymes are normally associated with C4 photosynthesis which does not occur in Arabidopsis. However, PPDK may play a role in remobilizing nitrogen during leaf senescence in Arabidopsis. The product of the long transcript (.1 gene model) was shown to be targeted to the chloroplast, whereas the shorter tra…
AT5G43850	0.94772	1.11254	1.3309	4595.6	4355.34	5112.79	6116.26	RmlC-like cupins superfamily protein;(source:Araport11)
AT4G23810	1.77039	0.909589	1.32986	176.992	313.344	160.99	235.374	member of WRKY Transcription Factor; Group III
AT3G03270	0.69366	1.11764	1.32978	98.5405	68.3536	110.133	131.037	HRU1 is a hypoxia induced universal stress protein. It exists as two splice variants with AT3G03270.2 , which contains a putative dimerization domain, the predominant transcript found under anoxia. It is induced by RAP2.12. Subcellular localization is dynamic; under anoxia the localization of HRU1 shifts from cytoplasm to the plasma membrane.
AT1G04980	1.42222	1.31586	1.32939	284.548	404.691	374.425	378.277	Encodes a protein disulfide isomerase-like (PDIL) protein, a member of a multigene family within the thioredoxin (TRX) superfamily. Transcript levels for this gene are up-regulated in response to three different chemical inducers of ER stress (dithiothreitol, beta-mercaptoethanol, and tunicamycin). AtIRE1-2 does not appear to be required for this response, but the atbzip60 mutant has a diminished…
AT5G14930	2.04059	1.10223	1.32921	273.438	557.974	301.391	363.457	encodes an acyl hydrolase involved in senescence .
AT1G12780	3.20517	0.957005	1.32888	293.523	940.79	280.903	390.055	Encodes a UDP-glucose epimerase that catalyzes the interconversion of the sugar nucleotides UDP-glucose UDP-galactose via a UDP-4-keto-hexose intermediate. Responsive to stress.
AT1G12290	1.93414	1.24834	1.32844	83.1061	160.739	103.744	110.402	Disease resistance protein (CC-NBS-LRR class) family;(source:Araport11)
AT4G04810	1.1922	2.5371	1.32842	10.5009	12.5192	26.6418	13.9496	methionine sulfoxide reductase B4;(source:Araport11)
AT3G43790	1.78772	1.02722	1.32812	23.5769	42.1489	24.2186	31.3128	zinc induced facilitator-like 2;(source:Araport11)
AT4G14410	1.34224	1.12052	1.32805	654.125	877.991	732.958	868.712	basic helix-loop-helix (bHLH) DNA-binding superfamily protein;(source:Araport11)
AT5G59450	1.37306	0.934234	1.32802	124.234	170.582	116.064	164.986	GRAS family transcription factor;(source:Araport11)
AT4G23270	1.72686	1.23009	1.32753	443.873	766.507	546.003	589.255	Encodes a cysteine-rich receptor-like protein kinase. The mRNA is cell-to-cell mobile.
AT4G01610	1.57686	1.15956	1.32682	970.587	1530.48	1125.45	1287.8	Encodes a capase involved in stress induced cell death. Activity detected in leaf and cell culture.
AT5G40850	0.658374	1.79501	1.32674	756.128	497.815	1357.25	1003.18	Encodes a urophorphyrin III methylase that catalyzes S-adenosyl-L-methionine-dependent transmethylation in a multistep process involving the formation of a covalently linked complex with S-adenosyl-L-methionine. The mRNA is cell-to-cell mobile.
AT4G08850	1.65822	1.30089	1.3265	2917.82	4838.37	3795.76	3870.49	MIK1 encodes a receptor kinase that forms a complex with MDIS1/MIK2 and binds LURE1, the female pollen guidance chemi-attractant. MIK1 phosphorylates MDIS1 and is autophosphorylated.
AT3G56260	1.24859	0.979099	1.32616	119.018	148.605	116.531	157.838	hypothetical protein;(source:Araport11)
AT5G54650	1.5875	1.11868	1.32606	63.0224	100.048	70.5018	83.5713	Encodes a protein with similarity to formins that is involved in cytokinesis. Loss of function mutations exhibit delayed cellularization during endosperm development. FH5 is expressed in the endosperm and the protein localizes to the cell plate. FH5 was shown to be a maternally expressed imprinted gene.
AT3G21220	1.54431	1.10304	1.32578	551.188	851.207	607.98	730.753	Encodes a mitogen-activated kinase kinase, dual specific protein kinase that is expressed in vegetative tissues and floral buds. Involved in innate immunity. This protein activates MPK3/MPK6 and early-defense genes redundantly with MKK4. In plants with both MKK5 and MKK4 levels reduced by RNAi plants, floral organs do not abscise suggesting a role for both proteins in mediating floral organ absci…
AT1G02920	2.48532	1.17277	1.3257	1075.75	2673.58	1261.61	1426.12	Encodes glutathione transferase belonging to the phi class of GSTs. Naming convention according to Wagner et al. (2002).
AT3G22231	0.989847	1.17879	1.32545	5986.88	5926.09	7057.27	7935.3	Encodes a member of a novel 6 member Arabidopsis gene family. Expression of PCC1 is regulated by the circadian clock and is upregulated in response to both virulent and avirulent strains of Pseudomonas syringae pv. tomato.
AT4G32060	1.4591	1.20554	1.3253	2078.36	3032.54	2505.54	2754.45	Encodes an EF-hand protein with homology to constituents of the mitochondrial Ca2 uniporter machinery in mammals. MICU binds Ca2 and localizes to the mitochondria in Arabidopsis. It is a negative regulator of mitochondrial calcium uptake. Mutants display elevated matrix calcium at steady state and modified calcium transient kinetics in vivo.
AT1G21050	2.56581	1.14878	1.32496	586.594	1505.09	673.866	777.214	MIZU-KUSSEI-like protein (Protein of unknown function, DUF617);(source:Araport11)
AT3G49620	3.08685	1	1.32495	0.9	2.77817	0.9	1.19246	encodes a protein similar to 2-oxoacid-dependent dioxygenase. Expression is induced after 24 hours of dark treatment, in senescing leaves and treatment with exogenous photosynthesis inhibitor. Induction of gene expression was suppressed in excised leaves supplied with sugar. The authors suggest that the gene's expression pattern is responding to the level of sugar in the cell.
AT1G07900	1.43982	1.42035	1.32458	55.5837	80.0307	78.9481	73.6247	LOB domain-containing protein 1;(source:Araport11)
AT5G38150	1.21099	1.34221	1.32413	715.604	866.591	960.491	947.549	Involved in chloroplast avoidance movement under high-light intensities
AT3G12750	1.29466	1.18835	1.32394	46.3404	59.9952	55.0686	61.3521	A member of Zrt- and Irt-related protein (ZIP) family. transcript is induced in response to zinc deficiency in the root.
AT1G48360	1.44012	1.29457	1.32378	57.9311	83.4278	74.9957	76.688	Encodes a FAN1 homolog that is involved in interstrand crosslink repair. FAN1 appears to act in in a different pathway from MUS81 but in similar pathway with RECQ4A, RAD5A and MFH1.
AT1G15410	1.22446	0.953352	1.32357	378.923	463.975	361.247	501.533	aspartate-glutamate racemase family;(source:Araport11)
AT2G05380	1.91564	1.10565	1.32335	4044.79	7748.36	4472.11	5352.68	glycine-rich protein 3 short isoform (GRP3S) mRNA, complete The mRNA is cell-to-cell mobile.
AT2G31560	2.04422	0.98575	1.32321	491.921	1005.59	484.912	650.916	signal transducer/transcription protein, putative (DUF1685);(source:Araport11)
AT5G01720	2.61644	1.00606	1.32305	416.607	1090.03	419.133	551.192	RNI-like superfamily protein;(source:Araport11)
AT2G33700	1.13905	1.15032	1.3227	398.553	453.971	458.464	527.166	Encodes a putative protein phosphatase 2C that positively regulates salt tolerance in abscisic acid-dependent manner.
AT2G40520	1.43853	1.22599	1.32244	740.913	1065.83	908.351	979.815	Nucleotidyltransferase family protein;(source:Araport11)
AT1G07310	1.35366	1.15872	1.32185	336.484	455.485	389.889	444.78	Calcium-dependent lipid-binding (CaLB domain) family protein;(source:Araport11)
AT2G45910	1.3569	1.22062	1.32179	573.51	778.198	700.04	758.061	U-box domain-containing protein kinase family protein;(source:Araport11)
AT1G18210	2.11583	0.909646	1.32172	357.212	755.801	324.937	472.135	Calcium-binding EF-hand family protein;(source:Araport11)
AT5G14760	2.19922	0.826606	1.32158	1994.83	4387.07	1648.94	2636.33	At5g14760 encodes for L-aspartate oxidase involved in the early steps of NAD biosynthesis. In contrary to the EC 1.4.3.16 (l-aspartate oxidase - deaminating) the enzyme catalyzes the reaction L-aspartate O2 = iminoaspartate (alpha-iminosuccinate) H2O2
AT1G56010	1.73283	1.53891	1.32153	114.305	198.071	175.905	151.058	Encodes a transcription factor involved in shoot apical meristem formation and auxin-mediated lateral root formation. The gene is thought not to be involved in stress responses (NaCl, auxins, ethylene). NAC1 (NAC1)
AT1G74410	1.64459	1.09705	1.32107	58.7858	96.6785	64.4908	77.6602	RING/U-box superfamily protein;(source:Araport11)
AT5G64010	1.2898	1.16322	1.32106	61.3982	79.1915	71.4199	81.1105	U2 small nuclear ribonucleoprotein auxiliary factor-like protein;(source:Araport11)
AT5G59920	1.55239	1.34115	1.321	571.938	887.872	767.052	755.529	Isolated in a screen for UV-B insensitive mutants using a hypocotyl growth inhibition assay. Mutants are defective in a number of UV-B responses.
AT3G04210	2.04488	1.13408	1.32097	1562.99	3196.13	1772.57	2064.66	Disease resistance protein (TIR-NBS class);(source:Araport11)
AT1G03970	1.38488	1.2349	1.3209	135.335	187.424	167.126	178.765	encodes a basic leucine zipper G-box binding factor that can bind to G-box motifs only as heterodimers with GBF2 or GBF3. A single amino acid change can confer G-box binding as homodimers.
AT2G30930	2.17928	1.59422	1.32074	231.077	503.582	368.386	305.192	hypothetical protein;(source:Araport11)
AT2G47130	1.5331	1.37695	1.32073	293.119	449.381	403.609	387.131	Encodes a short-chain dehydrogenase/reductase that is not involved in ABA biosynthesis but plays an important role in plant defense response to bacteria.
AT4G04415	2.39357	0.942013	1.32068	8.64999	20.7043	8.14841	11.4239	hypothetical protein;(source:Araport11)
AT5G15025	1.62334	1.14235	1.32049	22.2096	36.0538	25.3713	29.3276	paired amphipathic helix Sin3-like protein;(source:Araport11)
AT5G01220	1.11503	1.01776	1.32046	2424.38	2703.25	2467.45	3201.31	Encodes a UDP-sulfoquinovose:DAG sulfoquinovosyltransferase that is involved in sulfolipid biosynthesis and whose expression is responsive to both phosphate (Pi) and phosphite (Phi) in both roots and shoots.
AT5G55930	2.04815	1.09875	1.32018	34.0663	69.7728	37.4303	44.9737	oligopeptide transporter
AT3G07690	1.4547	1.28795	1.32003	110.116	160.185	141.824	145.356	6-phosphogluconate dehydrogenase family protein;(source:Araport11)
AT3G23280	1.49917	1.20289	1.31983	770.528	1155.15	926.863	1016.97	Encodes a ubiquitin ligase that is a novel player in ethylene signaling involved in negatively regulating apical hook curvature, with alternative splicing controlling dual targeting to the nuclear and cytoplasmic compartments.
AT4G14400	1.30074	1.21966	1.31975	12771.9	16613	15577.4	16855.6	encodes a novel protein with putative ankyrin and transmembrane regions. It is a member of one of the largest uncharacterized gene families in higher plants. The gene is involved in resistance to Pseudomonas syringae.
AT5G49700	1.6953	0.88318	1.31972	28.2765	47.937	24.9732	37.317	Putative AT-hook DNA-binding family protein;(source:Araport11)
AT5G60270	3.39457	0.744572	1.3197	72.258	245.285	53.8013	95.3589	Concanavalin A-like lectin protein kinase family protein;(source:Araport11)
AT3G53150	2.26457	1.89321	1.31935	13.2751	30.0624	25.1325	17.5144	UDP-glucosyl transferase 73D1;(source:Araport11)
AT4G29900	1.74668	1.10858	1.31926	1401.65	2448.23	1553.85	1849.13	one of the type IIB calcium pump isoforms. encodes an autoinhibited Ca(2)-ATPase that contains an N-terminal calmodulin binding autoinhibitory domain.
AT1G57990	1.45112	1.11684	1.3192	188.975	274.226	211.055	249.295	Member of a family of proteins related to PUP1, a purine transporter. May be involved in the transport of purine and purine derivatives such as cytokinins, across the plasma membrane.
AT1G24280	0.755635	1.47375	1.31908	95.4745	72.144	140.706	125.939	Encodes a plastidic glucose-6-phosphate dehydrogenase that is sensitive to reduction by DTT and whose mRNA is most highly expressed in root.
AT2G17120	1.22121	1.26881	1.31843	1068.61	1305	1355.86	1408.9	Induction of chitin-responsive genes by chitin treatment is not blocked in the mutant. It contains a C-terminal GPI anchor signal and is an ortholog of OsCEBiP.
AT2G41430	1.21618	1.28648	1.31821	2360.66	2870.97	3036.95	3111.84	Encodes hydrophilic protein lacking Cys residues that is expressed in response to drought stress, light stress and treatment with plant-growth-promoting rhizobacteria (Paenibacillus polymyxa), possibly revealing a connection between responses to biotic and abiotic stress. Also identified as a CTC Interacting Domain (CID) protein in a yeast two hybrid screen using the PAB2 protein as bait. Contain…
AT1G15125	5.41143	1.29272	1.31761	13.9412	75.4417	18.022	18.369	S-adenosyl-L-methionine-dependent methyltransferases superfamily protein;(source:Araport11)
AT3G25020	1.55457	1.53232	1.31745	214.062	332.775	328.012	282.016	receptor like protein 42;(source:Araport11)
AT2G21060	1.04325	1.2421	1.31726	178.296	186.007	221.461	234.862	Glycine-rich protein (AtGRP2b). Also named as CSP4 (cold shock domain protein 4) containing a well conserved cold shock domain (CSD) and glycine-rich motifs interspersed by two retroviral-like CCHC zinc fingers. AtCSP4 is expressed in all tissues but accumulates in reproductive tissues and those undergoing cell divisions. Overexpression of AtCSP4 reduces silique length and induces embryo lethalit…
AT2G25780	4.62437	0.516145	1.31687	7.91675	36.6099	4.08619	10.4253	hypothetical protein (DUF1677);(source:Araport11)
AT2G40950	1.26646	1.17907	1.3163	525.933	666.071	620.113	692.287	bZIP17 appears to regulate transcription as part of a salt and osmotic stress response. zip17 mutants show enhanced inhibition of primary root elongation in response to NaCl. Several salt-responsive genes, such as ATHB-7 show a reduced transcriptional response to a salt treatment in zip17 mutant seedlings. myc:bZIP17 undergoes proteolytic processing in salt-treated wild type seedlings, but not in…
AT5G19151	1.89427	1.35424	1.316	31.9702	60.5601	43.2953	42.0727	hypothetical protein;(source:Araport11)
AT3G05500	1.33386	1.08387	1.31503	1106.77	1476.28	1199.6	1455.45	Encodes a protein that associates with lipid droplet surfaces and shares sequence homology with family of small rubber particle proteins. The mRNA is cell-to-cell mobile.
AT4G09810	1.48228	1.10282	1.31467	47.9051	71.0087	52.8308	62.9795	Nucleotide-sugar transporter family protein;(source:Araport11)
AT2G29990	1.71957	1.21342	1.31458	204.439	351.547	248.07	268.751	alternative NAD(P)H dehydrogenase 2;(source:Araport11)
AT4G29810	1.42953	1.18548	1.31423	1033.12	1476.87	1224.74	1357.75	encodes a MAP kinase kinase 2 that regulates MPK6 and MPK4 in response to cold and salt stresses. Co-expression with MEKK1 in protoplasts activated MKK2 activity, suggesting that MEKK1 may be a regulator of MKK2.
AT5G18245	2.54547	0.945979	1.31411	31.1235	79.224	29.4422	40.8997	Potential natural antisense gene, locus overlaps with AT5G18240
AT1G48430	1.96583	1.09733	1.31411	628.45	1235.43	689.617	825.852	Dihydroxyacetone kinase;(source:Araport11)
AT4G21560	1.48712	1.13227	1.31306	290.961	432.693	329.446	382.05	vacuolar protein sorting-associated protein-like protein;(source:Araport11)
AT4G22305	1.69293	1.21974	1.31282	256.79	434.728	313.218	337.119	encodes a carboxylesterase that inhibits AvrBsT-triggered phenotypes in Arabidopsis
AT5G02502	1.69092	1.10033	1.31277	246.179	416.267	270.878	323.176	Oligosaccaryltransferase;(source:Araport11)
AT1G14820	1.70033	0.98941	1.3125	118.103	200.815	116.853	155.011	Sec14p-like phosphatidylinositol transfer family protein;(source:Araport11)
AT5G52210	1.55202	1.03376	1.31248	110.271	171.142	113.993	144.728	A member of ARF-like GTPase family. A thaliana has 21 members, in two subfamilies, ARF and ARF-like (ARL) GTPases.
AT1G71330	1.45458	1.17058	1.31229	59.7708	86.9411	69.9665	78.4368	member of NAP subfamily
AT5G65210	1.54431	1.16848	1.31228	221.69	342.357	259.04	290.92	Encodes TGA1, a redox-controlled regulator of systemic acquired resistance. TGA1 targets the activation sequence-1 (as-1) element of the promoter region of defense proteins. TGA1 are S-nitrosylated.
AT1G27350	1.341	1.15761	1.31222	407.724	546.76	471.985	535.022	Ribosome associated membrane protein RAMP4;(source:Araport11)
AT4G32940	1.0715	1.25801	1.31219	1685	1805.48	2119.74	2211.04	Encodes a vacuolar processing enzyme belonging to a novel group of cysteine proteinases that is expressed in vegetative organs and is upregulated in association with various types of cell death and under stressed conditions. They are essential in processing seed storage proteins and for mediating the susceptible response of toxin-induced cell death.
AT5G64180	1.47912	1.09144	1.31217	304.866	450.932	332.744	400.037	tropomyosin;(source:Araport11)
AT5G66900	1.50728	1.18297	1.31206	630.514	950.36	745.879	827.275	Disease resistance protein (CC-NBS-LRR class) family;(source:Araport11)
AT3G07273	2.09715	1.17977	1.31161	18.2616	38.2975	21.5445	23.9522	hypothetical protein;(source:Araport11)
AT1G64400	0.776149	1.31994	1.31152	1785	1385.43	2356.09	2341.06	AMP-dependent synthetase and ligase family protein;(source:Araport11)
AT2G22240	0.471019	0.848544	1.31138	4374.06	2060.27	3711.58	5736.06	** Referred to as MIPS1 in Mitsuhashi et al 2008. Myo-inositol-1-phosphate synthase isoform 2. Expressed in leaf, root and silique. Immunolocalization experiments with an antibody recognizing MIPS1, MIPS2, and MIPS3 showed endosperm localization.
AT5G64830	1.23889	1.27896	1.31134	235.534	291.802	301.239	308.866	programmed cell death 2 C-terminal domain-containing protein;(source:Araport11)
AT2G16870	1.91474	1.33762	1.31099	80.7761	154.665	108.048	105.897	Disease resistance protein (TIR-NBS-LRR class) family;(source:Araport11)
AT1G80440	0.441464	2.30905	1.31038	246.397	108.775	568.945	322.874	Encodes a member of a family of F-box proteins, called the KISS ME DEADLY (KMD) family, that targets type-B ARR proteins for degradation and is involved in the negative regulation of the cytokinin response. Also named as KFB20, a member of a group of Kelch repeat F-box proteins that negatively regulate phenylpropanoid biosynthesis by targeting the phenypropanoid biosynthesis enzyme phenylalanine …
AT4G29520	1.38689	1.18398	1.31031	385.509	534.66	456.434	505.137	nucleophosmin;(source:Araport11)
AT1G33770	0.796275	1.55818	1.31007	86.6759	69.0178	135.057	113.551	Protein kinase superfamily protein;(source:Araport11)
AT1G03495	0.818866	1.457	1.30975	103.367	84.6439	150.606	135.385	HXXXD-type acyl-transferase family protein;(source:Araport11)
AT3G52240	1.46694	1.20073	1.30974	293.035	429.864	351.855	383.799	transcriptional regulator ATRX;(source:Araport11)
AT1G20620	1.59403	1.30785	1.30971	11467	18278.7	14997.1	15018.4	Catalase, catalyzes the breakdown of hydrogen peroxide (H2O2) into water and oxygen. The mRNA is cell-to-cell mobile.
AT5G67450	1.24954	1.10345	1.30966	77.7212	97.1156	85.7616	101.789	Encodes zinc-finger protein. mRNA levels are elevated in response to low temperature, cold temperatures and high salt. The protein is localized to the nucleus and acts as a transcriptional repressor.
AT3G49370	1.44832	1.15629	1.30947	49.8197	72.1551	57.6062	65.2375	Calcium-dependent protein kinase (CDPK) family protein;(source:Araport11)
AT1G15790	2.31057	1.20627	1.30895	116.719	269.687	140.794	152.779	mediator of RNA polymerase II transcription subunit 15a-like protein;(source:Araport11)
AT4G37610	0.925995	1.30957	1.30878	210.251	194.691	275.34	275.173	BTB and TAZ domain protein. Located in cytoplasm and expressed in fruit, flower and leaves.
AT5G54960	0.891828	0.942665	1.30852	356.388	317.837	335.955	466.341	pyruvate decarboxylase-2
AT5G01610	1.6392	1.16544	1.30846	69.7669	114.362	81.3091	91.287	hypothetical protein (Protein of unknown function, DUF538);(source:Araport11)
AT1G21270	1.26883	1.43449	1.30748	1559.99	1979.36	2237.79	2039.65	cytoplasmic serine/threonine protein kinase induced by salicylic acid. mutant plants exhibit a loss of cell expansion and dependence on sugars and salts for seedling growth, affecting the expression and activity of vacuolar invertase.
AT2G40600	1.65612	1.06974	1.30737	598.46	991.122	640.194	782.409	appr-1-p processing enzyme family protein;(source:Araport11)
AT1G05690	1.99346	1.04463	1.30712	207.296	413.236	216.547	270.96	BTB and TAZ domain protein. Acts redunantly with BT1 and BT2 during female gametophyte development. Acts with BT2 during male gametophyte development.
AT2G46620	1.81869	0.996735	1.30692	56.3967	102.568	56.2125	73.7061	P-loop containing nucleoside triphosphate hydrolases superfamily protein;(source:Araport11)
AT5G14090	2.12119	1.12538	1.30689	60.1313	127.55	67.6707	78.585	LAZY1 is required for gravitropic response. Mutants have abnormal shoot angles and abnormal root gravitropism. LZY1 affects the redistribution of auxin in response to gravity in shoots and roots via an unknown mechanism.
AT2G23560	1.70987	1.23623	1.30682	21.6981	37.101	26.8239	28.3554	Encodes a protein shown to have carboxylesterase activity, methyl salicylate esterase activity, and methyl IAA esterase activity in vitro. This protein does not act on methyl JA, MeGA4, or MEGA9 in vitro. MES7 appears to be involved in MeSA hydrolysis in planta. Expression of MES7 can restore systemic acquired resistance in SAR-deficient tobacco plants.
AT3G44480	1.59943	1.16614	1.30663	2431.49	3889	2835.46	3177.06	Encodes a TIR-NB-LRR R-protein RPP1 that confers resistance to Peronospora parasitica (downy mildew).
AT5G11970	2.09383	1.01328	1.30657	30.7179	64.3181	31.1259	40.1353	ABC family ABC transporter, putative (DUF3511);(source:Araport11)
AT2G14050	0.90499	1.42417	1.3061	118.235	107.001	168.387	154.426	minichromosome maintenance 9;(source:Araport11)
AT4G16190	1.10508	1.25693	1.30589	4614.16	5099.01	5799.68	6025.59	Papain family cysteine protease;(source:Araport11)
AT2G26140	0.777938	1.00766	1.30543	3121.73	2428.51	3145.65	4075.22	Encodes an FtsH protease that is localized to the mitochondrion. Loss of function results in increased determinacy of the meristem that is exacerbated when plants are grown at higher temperatures.
AT4G29905	0.51311	1.14133	1.30543	3552.76	1822.95	4054.86	4637.87	hypothetical protein;(source:Araport11)
AT3G45020	1.45646	1.23432	1.30485	38.9626	56.7474	48.0924	50.8403	Ribosomal L18p/L5e family protein;(source:Araport11)
AT3G48330	1.33311	1.2372	1.30484	187.332	249.734	231.768	244.44	Encodes protein-L-isoaspartate methyltransferase. Important for maintaining viability as the seed ages. Involved in germination.
AT3G47550	1.13565	1.12748	1.30434	226.655	257.401	255.549	295.635	RING/FYVE/PHD zinc finger superfamily protein;(source:Araport11)
AT1G29240	1.6892	1.36156	1.3042	142.112	240.056	193.494	185.343	transcription initiation factor TFIID subunit, putative (DUF688);(source:Araport11)
AT1G21730	1.36813	1.28291	1.30361	149.931	205.125	192.348	195.451	P-loop containing nucleoside triphosphate hydrolases superfamily protein;(source:Araport11)
AT3G19010	1.70652	1.26145	1.30339	773.151	1319.4	975.291	1007.72	2-oxoglutarate (2OG) and Fe(II)-dependent oxygenase superfamily protein;(source:Araport11)
AT5G40450	2.84778	0.833134	1.30291	3079.86	8770.76	2565.93	4012.76	Encodes a member of a plant gene family, APK_ORTHOMCL5144,of unknown function. RBB1 is localized to the cytosol and involved in vacuolar biogenesis and organization. RBB1 mutants have increased number of vacuolar bulbs and fewer trans-vacuolar strands.
AT3G26090	1.407	1.24338	1.30272	145.972	205.383	181.5	190.16	Encodes AtRGS1, a putative membrane receptor for D-glucose. Also functions as a regulator of G-protein signaling. Has GTPase-accelerating activity. Regulates the activity of AtGPA1. Lines over-expressing the gene are more tolerant to dehydration and root elongation. These phenotypes are dependent on ABA. Nuclear localization of the protein is dependent on ABA.
AT1G78290	1.62838	0.995988	1.30256	1122.25	1827.45	1117.74	1461.79	encodes a member of SNF1-related protein kinase (SnRK2) family whose activity is activated by ionic (salt) and non-ionic (mannitol) osmotic stress and dehydration.
AT1G59740	0.495225	1.60727	1.3025	58.5724	29.0065	94.1414	76.2907	Major facilitator superfamily protein;(source:Araport11)
AT4G00240	1.6525	1.21717	1.30238	41.0573	67.8472	49.9736	53.472	member of C2-PLD subfamily
AT4G14230	1.02836	1.36703	1.30237	148.497	152.708	203	193.397	CBS domain protein with a domain protein (DUF21);(source:Araport11)
AT2G42760	0.767281	1.07452	1.30205	146.841	112.669	157.784	191.195	DUF1685 family protein;(source:Araport11)
AT2G40640	2.02581	1.09653	1.302	39.2631	79.5396	43.0532	51.1207	RING/U-box superfamily protein;(source:Araport11)
AT3G46450	1.27873	1.12453	1.3016	990.952	1267.16	1114.35	1289.82	SEC14 cytosolic factor family protein / phosphoglyceride transfer family protein;(source:Araport11)
AT3G24100	0.970971	1.11606	1.3016	653.406	634.438	729.243	850.47	Uncharacterized protein family SERF;(source:Araport11)
AT5G43440	0.844289	1.68672	1.30159	258.192	217.989	435.498	336.059	encodes a protein whose sequence is similar to ACC oxidase
AT4G25390	2.20687	0.974196	1.30143	96.3035	212.53	93.8185	125.332	Protein kinase superfamily protein;(source:Araport11)
AT3G10640	1.39352	1.03662	1.30136	317.402	442.308	329.025	413.054	SNF7 family protein;(source:Araport11)
AT3G63110	1.23255	1.08059	1.30121	437.185	538.85	472.417	568.871	Encodes cytokinin synthase involved in cytokinin biosynthesis. IPT3 subcellular localization is modulated by farnesylation- when farnesylated it is localized to the nucleus, otherwise to the chloroplast.
AT2G37940	2.01101	1.00912	1.30118	431.013	866.772	434.941	560.827	Inositol phosphorylceramide synthase 2;(source:Araport11)
AT1G18570	2.60047	1.09	1.30099	174.507	453.802	190.212	227.032	Encodes a member of the R2R3-MYB transcription family. Involved in indole glucosinolate biosynthesis. The mRNA is cell-to-cell mobile.
AT5G15350	1.1216	1.05146	1.30049	1187.83	1332.27	1248.96	1544.76	early nodulin-like protein 17;(source:Araport11)
AT5G10745	1.54169	1.21546	1.29999	154.395	238.029	187.661	200.713	transmembrane protein;(source:Araport11)
AT1G75760	1.69222	0.986652	1.29993	229.285	388.001	226.224	298.055	ER lumen protein retaining receptor family protein;(source:Araport11)
AT2G26660	1.95367	0.921362	1.29991	404.542	790.341	372.729	525.866	SPX domain-containing protein 2 (SPX2);(source:Araport11)
AT3G04030	2.18483	1.00462	1.29955	126.129	275.571	126.712	163.911	Homeodomain-like superfamily protein;(source:Araport11)
AT5G02600	1.38854	1.26559	1.29917	160.727	223.177	203.415	208.812	Heavy metal transport/detoxification superfamily protein;(source:Araport11)
AT3G15990	1.21865	0.754171	1.29874	86.5373	105.458	65.2639	112.389	Encodes sulfate transporter Sultr3;4.
AT3G55950	2.01897	1.15407	1.29817	122.336	246.992	141.184	158.812	CRINKLY4 related 3;(source:Araport11)
AT3G19710	0.744099	1.53277	1.29814	1351.67	1005.77	2071.8	1754.65	Belongs to the branched-chain amino acid aminotransferase gene family. Encodes a methionine-oxo-acid transaminase. Involved in the methionine chain elongation pathway that leads to the ultimate biosynthesis of methionine-derived glucosinolates.
AT3G44670	1.63762	1.19336	1.29811	2080.41	3406.91	2482.67	2700.6	Disease resistance protein (TIR-NBS-LRR class) family;(source:Araport11)
AT1G19660	1.49098	1.18427	1.29809	1613.8	2406.14	1911.17	2094.85	Wound-responsive family protein;(source:Araport11)
AT1G55180	1.04991	1.3631	1.29762	134.758	141.484	183.688	174.865	member of C2-PLD. subfamily Represents a phospholipase D (PLD) gene with four exons, hence it is a member of the alpha class. Its amino acid sequence is quite different from other PLDs, therefore it might possess unique structural and/or catalytic properties.
AT1G68490	1.43401	1.12576	1.29755	837.212	1200.57	942.496	1086.33	translocase subunit seca;(source:Araport11)
AT4G39370	1.33911	1.02205	1.29744	113.415	151.875	115.916	147.148	Encodes a ubiquitin-specific protease.
AT1G54575	2.00339	0.948257	1.2974	15.3081	30.6682	14.516	19.8607	hypothetical protein;(source:Araport11)
AT2G42980	1.59174	1.19492	1.29729	59.0206	93.9455	70.5246	76.5667	Eukaryotic aspartyl protease family protein;(source:Araport11)
AT2G46780	1.50139	1.08983	1.29712	110.375	165.716	120.291	143.171	RNA-binding (RRM/RBD/RNP motifs) family protein;(source:Araport11)
AT1G69900	1.81727	1.31456	1.29697	32.4257	58.9262	42.6256	42.0551	Actin cross-linking protein;(source:Araport11)
AT4G38545	3.43428	1.46106	1.29693	3.75367	12.8912	5.48433	4.86825	Potential natural antisense gene, locus overlaps with AT4G38530 and AT4G38540
AT3G50810	2.87689	1.05564	1.29682	13.5453	38.9684	14.2989	17.5659	Uncharacterized protein family (UPF0497);(source:Araport11)
AT4G26070	1.48031	1.15211	1.29672	353.234	522.895	406.965	458.047	Member of MAP Kinase Kinase. Likely functions in a stress-activated MAPK pathway. Can phosphorylate the MAPK AtMPK4, in response to stress. Gets phosphorylated by MEKK1 in response to wounding.
AT1G53910	2.07135	1.2198	1.29661	447.759	927.468	546.178	580.568	Encodes a member of the ERF (ethylene response factor) subfamily B-2 of ERF/AP2 transcription factor family (RAP2.12). The protein contains one AP2 domain. There are 5 members in this subfamily including RAP2.2 AND RAP2.12. Involved in oxygen sensing. It plays a key role in controlling root bending in response to hypoxia.
AT3G51430	2.14899	1.09915	1.29654	319.734	687.106	351.434	414.547	Although this enzyme is predicted to encode a strictosidine synthase (SS), it lacks a conserved catalytic glutamate residue found in active SS enzymes and it is not expected to have SS activity.
AT1G76130	1.21194	1.11564	1.29647	697.258	845.038	777.888	903.972	alpha-amylase, putative / 1,4-alpha-D-glucan glucanohydrolase, putative, strong similarity to alpha-amylase GI:7532799 from (Malus x domestica);contains Pfam profile PF00128: Alpha amylase, catalytic domain. Predicted to be secreted based on SignalP analysis.
AT2G38410	1.21718	1.27582	1.2963	298.22	362.987	380.476	386.583	ENTH/VHS/GAT family protein;(source:Araport11)
AT2G43370	1.34125	1.26743	1.29629	79.1593	106.173	100.329	102.613	RNA-binding (RRM/RBD/RNP motifs) family protein;(source:Araport11)
AT1G29340	1.19921	1.15031	1.2962	992.852	1190.64	1142.09	1286.93	Encodes a protein containing a UND, a U-box, and an ARM domain. This protein has E3 ubiquitin ligase activity. It is required for cell death and full resistance specified by Arabidopsis RPM1 and RPS4 resistance proteins against Pseudomonas syringae pv tomato. The mRNA is cell-to-cell mobile.
AT1G62810	1.91085	1.05262	1.29608	285.101	544.787	300.103	369.514	Encodes COPPER AMINE OXIDASE1 (CuAO1). Contributes to abscisic acid- and polyamine-induced nitric oxide biosynthesis and abscisic acid signal transduction.
AT3G50950	1.10702	1.16631	1.29588	2394.79	2651.08	2793.08	3103.37	Encodes a canonical CC-type NLR protein that is required for the recognition of the T3SE HopZ1a from the pathogenic bacteria P. syringae.
AT5G48657	1.99831	1.21138	1.29548	87.8622	175.576	106.435	113.824	defense protein-like protein;(source:Araport11)
AT2G17440	2.28457	1.11296	1.29538	234.167	534.97	260.619	303.335	Encodes PIRL5, a member of the Plant Intracellular Ras-group-related LRRs (Leucine rich repeat proteins). PIRLs are a distinct, plant-specific class of intracellular LRRs that likely mediate protein interactions, possibly in the context of signal transduction. The mRNA is cell-to-cell mobile.
AT3G27560	1.41605	1.05773	1.29482	203.338	287.936	215.077	263.287	encodes a protein with kinase domains, including catalytic domains for serine/threonine as well as tyrosine kinases. a member of multi-gene family and is expressed in all tissues examined.
AT1G49710	1.40222	1.1171	1.29436	423.845	594.322	473.476	548.608	Encodes a protein with core &alpha;1,3-fucosyltransferase activity.
AT5G38560	1.23332	1.05907	1.29405	548.802	676.849	581.222	710.177	Encodes a member of the proline-rich extensin-like receptor kinase (PERK) family. This family consists of 15 predicted receptor kinases (PMID: 15653807).
AT3G48080	1.87812	1.35785	1.29396	158.527	297.732	215.255	205.127	alpha/beta-Hydrolases superfamily protein;(source:Araport11)
AT5G17640	1.47279	1.2949	1.29391	209.256	308.191	270.967	270.758	Expression of this gene is induced by abscisic acid and salt stress.
AT3G29770	1.70575	0.840114	1.2938	134.903	230.11	113.334	174.537	Encodes a protein predicted to act as a carboxylesterase. It has similarity to the SABP2 methyl salicylate esterase from tobacco. This protein does not act on methyl IAA, methyl JA, MeSA, MeGA4, or MEGA9 in vitro.
AT1G71040	1.63964	1.07215	1.29346	1711.51	2806.25	1835	2213.76	Encodes LPR2. Function together with LPR1 (AT1G23010) and a P5-type ATPase (At5g23630/PDR2) in a common pathway that adjusts root meristem activity to Pi (inorganic phosphate) availability.
AT3G09440	0.551846	0.867411	1.29331	44733.5	24686	38802.3	57854.3	Heat shock protein 70 (Hsp 70) family protein;(source:Araport11)
AT2G42400	1.24065	1.24806	1.29331	298.642	370.512	372.722	386.237	vascular plant one zinc finger protein 2;(source:Araport11)
AT3G61900	1.95002	0.882291	1.29329	14.3081	27.9012	12.624	18.5045	SAUR-like auxin-responsive protein family;(source:Araport11)
AT3G22370	0.969233	1.20924	1.29324	1050.66	1018.34	1270.51	1358.77	Encodes AOX1a, an isoform of alternative oxidase that is expressed in rosettes, flowers, and root. The alternative oxidase of plant mitochondria transfers electrons from the ubiquinone pool to oxygen without energy conservations. It is regulated through transcriptional control and by pyruvate. Plays a role in shoot acclimation to low temperature. Also is capable of ameliorating reactive oxygen sp…
AT3G14130	1.71188	1.25112	1.29297	61.3968	105.104	76.8149	79.3844	Aldolase-type TIM barrel family protein;(source:Araport11)
AT4G14420	1.63584	1.18702	1.29292	290.03	474.442	344.27	374.986	HR-like lesion-inducing protein-like protein;(source:Araport11)
AT1G66510	0.789633	1.0542	1.2927	200.934	158.664	211.824	259.748	AAR2 protein family;(source:Araport11)
AT4G32535	2.46049	1.17893	1.29227	7.18278	17.6732	8.46798	9.28212	hypothetical protein;(source:Araport11)
AT4G13880	1.50568	1.09254	1.29202	44.9501	67.6805	49.11	58.0763	receptor like protein 48;(source:Araport11)
AT4G29110	1.39867	1.29301	1.29198	302.647	423.303	391.325	391.015	cotton fiber protein;(source:Araport11)
AT5G63880	1.79634	1.05301	1.29154	51.6842	92.8424	54.4242	66.7523	SNF7 family protein;(source:Araport11)
AT3G56170	1.5639	1.21264	1.29135	166.693	260.691	202.138	215.258	Encodes a calcium-dependent nuclease with similarity to staphylococcal nuclease.
AT3G60520	2.22829	1.16694	1.29076	196.16	437.102	228.908	253.196	zinc ion-binding protein;(source:Araport11)
AT1G30720	3.36009	0.480551	1.29056	15.5177	52.1409	7.45705	20.0266	FAD-binding Berberine family protein;(source:Araport11)
AT1G02470	2.00719	0.632921	1.29002	21.6738	43.5034	13.7178	27.9597	Polyketide cyclase/dehydrase and lipid transport superfamily protein;(source:Araport11)
AT3G05120	1.69681	1.04624	1.28993	98.1349	166.517	102.672	126.587	Encodes a gibberellin (GA) receptor ortholog of the rice GA receptor gene (OsGID1). Has GA-binding activity, showing higher affinity to GA4. Interacts with DELLA proteins in vivo in the presence of GA4. The DELLA region alone can interact with GID1A in GA-dependent manner in a Y2H assay.
AT1G22280	1.55878	1.21377	1.28982	514.682	802.274	624.707	663.846	Encodes a phytochrome-associated protein, PAPP2C (phytochrome-associated protein phosphatase type 2C). PAPP2C interacts in the nucleus with phyA (phytochrome A) and phyB. Functions as a regulator of phytochrome-interacting factor PIF3 by dephosphorylating phytochromes in the nucleus.
AT1G29800	1.13959	1.27213	1.28949	251.821	286.974	320.349	324.72	RING/FYVE/PHD-type zinc finger family protein;(source:Araport11)
AT5G61540	1.42729	1.2969	1.28941	122.156	174.353	158.425	157.51	N-terminal nucleophile aminohydrolases (Ntn hydrolases) superfamily protein;(source:Araport11)
AT5G59670	1.22887	1.23154	1.2893	1150.11	1413.34	1416.41	1482.84	Leucine-rich repeat protein kinase family protein;(source:Araport11)
AT3G13782	2.15446	1.07474	1.28907	25.8473	55.6871	27.7791	33.3191	Plants mutated in three ubiquitously expressed NAP1 genes (NAP1;1~NAP1;3) and organ-specifically expressed NAP1;4 gene show hypersensitivity to genotoxic stresses including UV and DSB-inducing agent Bleomycin. The NAP1 genes act synergistically with NRP genes in promoting somatic homologous recombination.
AT5G65430	1.69762	1.03301	1.28896	1946.57	3304.54	2010.83	2509.06	member of 14-3-3 proteins. This protein is reported to interact with the BZR1 transcription factor involved in brassinosteroid signaling and may affect the nucleocytoplasmic shuttling of BZR1
AT5G50430	1.40904	1.1438	1.28891	298.852	421.094	341.828	385.194	ubiquitin-conjugating enzyme 33;(source:Araport11)
AT3G58600	1.59243	1.0401	1.28882	253.634	403.893	263.804	326.888	Adaptin ear-binding coat-associated protein 1 NECAP-1;(source:Araport11)
AT3G56980	0.532943	0.719471	1.28865	343.298	182.958	246.993	442.391	Encodes a member of the basic helix-loop-helix transcription factor protein.
AT1G07890	0.874254	1.3062	1.28838	9729.95	8506.45	12709.3	12535.9	Encodes a cytosolic ascorbate peroxidase APX1. Ascorbate peroxidases are enzymes that scavenge hydrogen peroxide in plant cells. Eight types of APX have been described for Arabidopsis: three cytosolic (APX1, APX2, APX6), two chloroplastic types (stromal sAPX, thylakoid tAPX), and three microsomal (APX3, APX4, APX5) isoforms. At least part of the induction of heat shock proteins during light stres…
AT1G76150	1.79741	1.15279	1.28783	354.874	637.854	409.093	457.018	Encodes a monofunctional enoyl-CoA hydratase 2, involved in the degradation of even cis-unsaturated fatty acids, gene expression is enhanced during the first 2 days of germination, as well as in senescent leaves.
AT5G04170	1.54627	1.07095	1.2877	607.159	938.831	650.238	781.838	Calcium-binding EF-hand family protein;(source:Araport11)
AT4G29820	1.69182	1.06254	1.28766	106.544	180.253	113.208	137.193	Encodes a homolog of the protein CFI-25, a polyadenylation factor subunit.
AT5G62030	0.7187	1.29231	1.28722	419.596	301.564	542.248	540.115	diphthamide synthesis DPH2 family protein;(source:Araport11)
AT1G13210	1.68625	1.43028	1.2872	474.259	799.719	678.325	610.467	autoinhibited Ca2ﰄ콪� II;(source:Araport11)
AT4G00300	1.67043	1.10023	1.28719	738.696	1233.94	812.737	950.839	AT4G00300 has been split into two loci based on new cDNA evidence provided by Aleksander Riise Hansen of University of Copenhagen: AT4G00300.2 becomes AT4G00300.1; a new locus AT4G00295 is created. See comments field for AT4G00295 annotation.
AT5G53550	2.20901	1.29063	1.28654	285.386	630.42	368.326	367.161	YELLOW STRIPE like 3;(source:Araport11)
AT1G27020	4.28854	0.787277	1.28604	44.4951	190.819	35.0299	57.2223	plant/protein;(source:Araport11)
AT1G31820	1.5612	1.32611	1.28602	77.8709	121.572	103.266	100.143	Encodes POLYAMINE UPTAKE TRANSPORTER 1, an amino acid permease family protein.
AT2G42950	1.43808	1.19901	1.28597	189.251	272.158	226.915	243.371	Magnesium transporter CorA-like family protein;(source:Araport11)
AT5G23090	1.37048	1.38308	1.28586	100.596	137.865	139.133	129.353	nuclear factor Y, subunit B13;(source:Araport11)
AT1G26150	0.772268	1.31434	1.28517	2630.02	2031.08	3456.75	3380.02	Encodes a member of the proline-rich extensin-like receptor kinase (PERK) family. This family consists of 15 predicted receptor kinases (PMID: 15653807).
AT4G02980	0.91799	0.974646	1.28508	234.078	214.881	228.143	300.808	Auxin binding protein involved in cell elongation and cell division. ABP1 is ubiquitinated in vitro and in planta by AtRma2. ABP1 was thought to be embryo lethal but further experimentation has demonstrated that lethality is due to a linked mutation in another gene.
AT4G36515	1.69414	1.20493	1.285	111.313	188.579	134.124	143.037	trichohyalin-like protein;(source:Araport11)
AT1G71990	1.99071	1.15893	1.28487	65.9899	131.367	76.478	84.7883	This gene encodes a Lewis-type alpha 1,4-fucosyltransferase
AT2G25530	1.62015	0.640584	1.28482	371.517	601.913	237.988	477.332	AFG1-like ATPase family protein;(source:Araport11)
AT4G11900	1.55416	1.21804	1.28464	439.518	683.081	535.348	564.623	S-locus lectin protein kinase family protein;(source:Araport11)
AT2G40830	1.07435	1.08365	1.28462	945.432	1015.72	1024.52	1214.53	Encodes a putative RING-H2 finger protein RHC1a.
AT1G55915	0.862388	0.982075	1.28411	181.363	156.405	178.112	232.89	zinc ion binding protein;(source:Araport11)
AT2G25590	2.21729	1.14032	1.28408	188.545	418.058	215.002	242.107	Plant Tudor-like protein;(source:Araport11)
AT1G50520	1.77011	1.19323	1.28406	47.1792	83.5123	56.2954	60.5807	member of CYP705A The mRNA is cell-to-cell mobile.
AT3G19460	1.63718	1.09525	1.28379	237.088	388.155	259.671	304.371	Reticulon family protein;(source:Araport11)
AT5G42250	0.835404	1.52141	1.28368	637.207	532.325	969.454	817.97	Zinc-binding alcohol dehydrogenase family protein;(source:Araport11)
AT5G27280	1.25541	1.13566	1.2832	87.4004	109.723	99.2571	112.152	Zim17-type zinc finger protein;(source:Araport11)
AT1G54150	1.4126	1.14299	1.28256	160.626	226.901	183.594	206.013	Encodes a chloroplast-localized putative RING-type ubiquitin E3 ligase.
AT3G60640	1.7009	1.12649	1.28243	55.2926	94.0472	62.2867	70.9092	Ubiquitin-like superfamily protein;(source:Araport11)
AT5G06610	1.87138	1.00553	1.28237	37.1789	69.576	37.3845	47.6772	lipase (DUF620);(source:Araport11)
AT1G09645	1.67645	0.999321	1.28201	167.981	281.611	167.867	215.354	transmembrane protein;(source:Araport11)
AT4G24390	1.02516	1.29879	1.28199	145.291	148.947	188.702	186.262	RNI-like superfamily protein;(source:Araport11)
AT1G62970	1.45774	1.25108	1.28185	145.904	212.69	182.537	187.027	Chaperone DnaJ-domain superfamily protein;(source:Araport11)
AT1G74088	1.6007	1.15757	1.2815	39.6837	63.5217	45.9366	50.8545	galacturonosyltransferase;(source:Araport11)
AT5G17850	2.06418	1.21341	1.28119	13.2086	27.265	16.0275	16.9228	Sodium/calcium exchanger family protein;(source:Araport11)
AT1G76820	1.50272	1.4184	1.28109	61.3968	92.2625	87.0851	78.6551	eukaryotic translation initiation factor 2 (eIF-2) family protein;(source:Araport11)
AT1G02260	1.75643	1.04366	1.28093	133.428	234.357	139.253	170.912	Divalent ion symporter;(source:Araport11)
AT1G03990	1.87648	0.953826	1.28083	72.4238	135.902	69.0797	92.7622	Long-chain fatty alcohol dehydrogenase family protein;(source:Araport11)
AT1G13245	1.24102	1.42009	1.28059	960.019	1191.4	1363.31	1229.39	ROTUNDIFOLIA like 17;(source:Araport11)
AT2G20570	1.26734	1.19749	1.2798	5306.95	6725.7	6355.02	6791.83	Encodes GLK1, Golden2-like 1, one of a pair of partially redundant nuclear transcription factors that regulate chloroplast development in a cell-autonomous manner. GLK2, Golden2-like 2, is encoded by At5g44190. GLK1 and GLK2 regulate the expression of the photosynthetic apparatus.
AT1G07870	1.08944	1.11329	1.27951	158.246	172.399	176.174	202.478	Protein kinase superfamily protein;(source:Araport11)
AT5G08640	0.187991	0.871786	1.27949	385.008	72.378	335.645	492.612	Encodes a flavonol synthase that catalyzes formation of flavonols from dihydroflavonols. Co-expressed with CHI and CHS (qRT-PCR).
AT5G57880	1.56408	1.11687	1.27923	38.3965	60.0552	42.8841	49.1181	Encodes MULTIPOLAR SPINDLE 1 (MPS1), involved in meiotic spindle organization.
AT5G28540	1.18049	1.11297	1.27918	5518.01	6513.93	6141.39	7058.54	Encodes the luminal binding protein BiP, an ER-localized member of the HSP70 family. BiP is composed of an N-terminal ATP binding domain and a C-terminal domain that binds to hydrophobic patches on improperly/incompletely folded proteins in an ATP-dependent manner. Involved in polar nuclei fusion during proliferation of endosperm nuclei.
AT3G27190	1.25951	1.10556	1.27914	77.6851	97.8449	85.8859	99.3704	One of the homologous genes predicted to encode proteins with UPRT domains (Uracil phosphoribosyltransferase). Five of these genes (At5g40870, At3g27190, At1g55810, At4g26510 and At3g27440) show a high level of identity, and are annotated as also containing a N-terminal uracil kinase (UK) domain. These genes are referred to as UKL1 (UK-like 1), UKL2, UKL3, UKL4 and UKL5, respectively.
AT5G51050	1.93023	0.922115	1.27882	201.75	389.425	186.037	258.003	Encodes an APC isoform in Arabidopsis, a calcium-dependent mitochondrial ATP-Mg/Pi transporter.
AT5G12120	0.927547	0.958885	1.27865	778.524	722.118	746.515	995.461	Ubiquitin-associated/translation elongation factor EF1B protein;(source:Araport11)
AT1G55550	1.43107	1.16297	1.27861	81.1159	116.082	94.3355	103.715	P-loop containing nucleoside triphosphate hydrolases superfamily protein;(source:Araport11)
AT1G52290	1.60708	1.3006	1.27859	708.22	1138.17	921.11	905.522	Encodes a member of the proline-rich extensin-like receptor kinase (PERK) family. This family consists of 15 predicted receptor kinases (PMID: 15653807).
AT2G27920	0.80854	1.19776	1.27859	201.071	162.574	240.835	257.086	serine carboxypeptidase-like 51;(source:Araport11)
AT5G64850	1.32838	1.11906	1.27823	812.161	1078.86	908.857	1038.13	sorbin/SH3 domain protein;(source:Araport11)
AT5G05480	1.71749	1.13178	1.27817	108.236	185.895	122.499	138.344	Peptide-N4-(N-acetyl-beta-glucosaminyl)asparagine amidase A protein;(source:Araport11)
AT1G67080	1.08997	1.24803	1.27791	719.064	783.76	897.416	918.901	Encodes a protein involved in the photoprotection of PSII. An aba4-1 mutant completely lacks neoxanthin,a component of the chromophore of the peripheral antenna system in PSII. ABA4 is required for neoxanthin biosynthesis, an intermediary step in abscisic acid biosynthesis, but no catalytic activity has been detected for the ABA4 protein.
AT1G36370	0.833549	1.5228	1.27771	744.008	620.167	1132.97	950.626	Encodes a nuclear localised protein MSA1 (MORE SULPHUR ACCUMULATION1). Epigenetically regulates sulphur homeostasis. Has sequence similarity to SHM (serine hydroxymethyltransferase) but lacks SHM activity in vitro.
AT1G30300	1.34517	1.09294	1.27755	101.345	136.326	110.764	129.473	Metallo-hydrolase/oxidoreductase superfamily protein;(source:Araport11)
AT2G26650	2.1243	1.04461	1.27752	31.5974	67.1223	33.0071	40.3662	Encodes AKT1, a member of the Shaker family inward rectifying potassium channel predominantly expressed in predominantly in root hairs and root endodermis. This family includes five groups based on phylogenetic analysis (FEBS Letters (2007) 581: 2357): I (inward rectifying channel): AKT1 (AT2G26650), AKT5 (AT4G32500) and SPIK (also known as AKT6, AT2G25600); II (inward rectifying channel): KAT1 (…
AT3G30720	1.52256	0.883668	1.2775	95.6153	145.58	84.4922	122.149	QQS is an orphan gene that arose recently in the Arabidopsis thaliana lineage. It was first identified in a screen for genes with altered expression pattern in SS3 mutants which make an abundance of starch. Overexpression of QQS in Arabidopsis increases protein content and decreases total starch content. Thus it appears to function to modulate carbon/nitrogen allocation in Arabidopsis. Over expre…
AT2G48010	1.56417	1.18406	1.2773	102.04	159.607	120.821	130.336	receptor-like serine/threonine kinase (RKF3) The mRNA is cell-to-cell mobile.
AT5G48530	1.21132	0.940137	1.27715	255.341	309.3	240.056	326.108	hypothetical protein;(source:Araport11)
AT4G36570	0.573477	1.45288	1.2771	123.417	70.7769	179.311	157.616	RAD-like 3;(source:Araport11)
AT5G56000	0.610285	1.05568	1.27695	646.864	394.771	682.88	826.011	HEAT SHOCK PROTEIN 81.4;(source:Araport11)
AT4G31870	0.732181	1.17345	1.27691	1181.6	865.146	1386.55	1508.8	Encodes glutathione peroxidase.
AT3G23030	1.50209	1.16102	1.2768	2638.26	3962.91	3063.07	3368.54	auxin inducible gene expressed in the nucleus
AT2G46420	1.54351	0.787941	1.27676	829.861	1280.89	653.882	1059.54	helicase with zinc finger protein;(source:Araport11)
AT5G58940	1.87978	1.25956	1.2766	133.692	251.311	168.394	170.672	Arabidopsis thaliana calmodulin-binding receptor-like kinase mRNA The mRNA is cell-to-cell mobile.
AT1G70690	1.7458	1.22904	1.27643	113.977	198.982	140.083	145.485	Encodes a plasmodesmal protein that may be involved in the intercellular movement of molecules through the plasmodesmata. The protein has two DUF26 domains and a single transmembrane domain.
AT5G57580	1.32839	1.25558	1.27632	863.86	1147.54	1084.65	1102.56	Calmodulin-binding protein;(source:Araport11)
AT5G20730	1.49239	1.03976	1.27626	973.888	1453.42	1012.61	1242.93	Encodes an auxin-regulated transcriptional activator. Activates expression of IAA1 and IAA9 in the presence of auxin. Mutants affect blue light and gravitropic and auxin mediated growth responses. Together with AUX19, it is involved in the response to ethylene. In the arf7 arf19 double mutant, several auxin-responsive genes (e.g. IAA5, LBD16, LBD29 and LBD33) are no longer upregulated by auxin.
AT1G32190	1.74556	1.06855	1.27608	68.9744	120.399	73.7026	88.0167	alpha/beta-Hydrolases superfamily protein;(source:Araport11)
AT4G32340	0.929654	1.52382	1.27582	484.088	450.035	737.665	617.609	Tetratricopeptide repeat (TPR)-like superfamily protein;(source:Araport11)
[truncated: 4,842 more rows]

## Sheet: Supplemental_table2
Supplemental Table S2 - Transcripts significantly elevated in their expression in systemic leaves in response to the light stress treatment applied to a local leaf.
gene_id	FoldChange_2min	FoldChange_4min	FoldChange_8min	Mean_normalized_count_0min	Mean_normalized_count_2min	Mean_normalized_count_4min	Mean_normalized_count_8min	Gene_description
AT1G19250	3.82951	25.6043	52.8022	0.358622	1.37335	9.18226	18.936	FMO1 is required for full expression of TIR-NB-LRR-conditioned resistance to avirulent pathogens and for basal resistance to invasive virulent pathogens. Functions in an EDS1-regulated but SA-independent mechanism that promotes resistance and cell death at pathogen infection sites.
AT1G44130	16.2621	8.04417	49.5808	0.327546	5.32659	2.63484	16.24	Eukaryotic aspartyl protease family protein;(source:Araport11)
AT1G57650	4.40603	15.0273	40.1404	0.327546	1.44318	4.92214	13.1478	ATP binding protein;(source:Araport11)
AT2G14610	2.98859	9.67529	36.3713	21.0132	62.7999	203.309	764.278	PR1 gene expression is induced in response to a variety of pathogens. It is a useful molecular marker for the SAR response. Though the Genbank record for the cDNA associated to this gene is called 'PR-1-like', the sequence actually corresponds to PR1. Expression of this gene is salicylic-acid responsive.
AT3G53150	2.78482	14.681	36.3105	0.655092	1.82431	9.61743	23.7867	UDP-glucosyl transferase 73D1;(source:Araport11)
AT3G57950	5.93898	21.8477	32.4556	0.358622	2.12985	7.83507	11.6393	cotton fiber protein;(source:Araport11)
AT1G66700	13.8181	7.94744	32.1869	0.327546	4.52607	2.60315	10.5427	A member of the Arabidopsis SABATH methyltransferase gene family. Encodes PXMT1, a methyltransferase that methylates 1,7-paraxanthine.
AT1G65483	3.31654	14.7198	29.4053	0.973676	3.22923	14.3323	28.6313	hypothetical protein;(source:Araport11)
AT4G11655	12.0753	9.53695	28.9368	0.318584	3.84699	3.03832	9.21881	Uncharacterized protein family (UPF0497);(source:Araport11)
AT5G62480	3.25262	12.2699	24.9584	0.318584	1.03623	3.909	7.95135	Encodes glutathione transferase belonging to the tau class of GSTs. Naming convention according to Wagner et al. (2002).
AT5G11920	5.69106	7.44146	24.8428	4.50498	25.6381	33.5237	111.916	Encodes a protein with fructan exohydrolase (FEH) activity acting on both inulin and levan-type fructans (1- and 6-FEH). The enzyme does not have invertase activity.
AT1G53620	9.89892	13.2994	24.8135	0.318584	3.15364	4.23698	7.90518	transmembrane protein;(source:Araport11)
AT1G13310	5.73582	7.32771	22.4394	0.677206	3.88433	4.96237	15.1961	Endosomal targeting BRO1-like domain-containing protein;(source:Araport11)
AT4G13395	2.11217	2.42888	21.5923	1.36337	2.87967	3.31146	29.4384	ROTUNDIFOLIA like 12;(source:Araport11)
AT5G51465	4.99003	6.49144	19.8955	2.69567	13.4515	17.4988	53.6318	hypothetical protein;(source:Araport11)
AT5G11210	3.25708	8.89733	19.6186	1.29226	4.209	11.4977	25.3523	member of Putative ligand-gated ion channel subunit family
AT5G07650	1.02807	5.47039	18.3721	0.358622	0.368688	1.9618	6.58863	Actin-binding FH2 protein;(source:Araport11)
AT3G48850	3.97893	10.0823	17.999	0.717244	2.85386	7.23147	12.9097	Encodes a mitochondrial phosphate transporter. Modulates plant responses to salt stress.
AT5G38900	6.23187	8.62639	17.2157	3.0011	18.7025	25.8887	51.666	Thioredoxin superfamily protein;(source:Araport11)
AT1G35140	15.6649	1.11847	17.1184	13.6757	214.228	15.2959	234.106	EXL1 is involved in the C-starvation response. Phenotypic changes of an exl1 loss of function mutant became evident only under corresponding experimental conditions. For example, the mutant showed diminished biomass production in a short-day/low light growth regime, impaired survival during extended night, and impaired survival of anoxia stress.
AT3G46080	4.0985	5.85882	17.0687	2.31912	9.50493	13.5873	39.5844	C2H2-type zinc finger family protein;(source:Araport11)
AT4G25490	1.08201	5.65911	16.5698	0.64613	0.69912	3.65652	10.7062	Transcriptional activator that binds to the DRE/CRT regulatory element and induces COR (cold-regulated) gene expression increasing plant freezing tolerance. It encodes a member of the DREB subfamily A-1 of ERF/AP2 transcription factor family (CBF1). The protein contains one AP2 domain. There are six members in this subfamily, including CBF1, CBF2, and CBF3. This gene is involved in response to lo…
AT5G41730	5.0523	1.78837	16.5385	0.358622	1.81186	0.64135	5.93108	Protein kinase family protein;(source:Araport11)
AT2G35980	2.63082	5.36263	16.2492	0.686168	1.80518	3.67967	11.1497	Encodes a protein whose sequence is similar to tobacco hairpin-induced gene (HIN1) and Arabidopsis non-race specific disease resistance gene (NDR1). Expression of this gene is induced by cucumber mosaic virus, spermine and during senescence. The gene product is localized to the chloroplast. The mRNA is cell-to-cell mobile.
AT1G05880	1.81568	5.19868	16.1325	1.00475	1.82431	5.22338	16.2091	Encodes ARI12 (ARIADNE 12). ARI12 belongs to a family of `RING between RING fingers' (RBR) domain proteins with E3 ligase activity. Expression of ARI12 is induced by UV-B exposure.
AT3G11000	5.62121	7.55017	16.0377	1.39445	7.83849	10.5283	22.3637	DCD (Development and Cell Death) domain protein;(source:Araport11)
AT2G29350	1.85136	5.28396	15.5468	15.2774	28.2839	80.7251	237.515	senescence-associated gene SAG13 encoding a short-chain alcohol dehydrogenase
AT2G13810	2.55553	9.11704	15.4933	4.58201	11.7095	41.7743	70.9902	AGD2-like defense response protein 1;(source:Araport11)
AT4G13890	2.11331	9.32993	15.2487	1.01371	2.1423	9.45788	15.4578	Pyridoxal phosphate (PLP)-dependent transferases superfamily protein;(source:Araport11)
AT1G33950	1.96325	4.35956	15.1357	0.9	1.76693	3.9236	13.6222	Avirulence induced gene (AIG1) family protein;(source:Araport11)
AT1G22470	9.91702	1.10214	14.6202	0.318584	3.1594	0.351123	4.65777	hypothetical protein;(source:Araport11)
AT1G36622	4.62891	4.94333	14.3679	1.61084	7.45644	7.96293	23.1445	transmembrane protein;(source:Araport11)
AT2G43570	2.10234	6.85548	14.3275	27.0231	56.8116	185.256	387.173	chitinase;(source:Araport11)
AT3G18250	3.47347	7.83602	13.9911	1.03583	3.59792	8.11676	14.4923	Putative membrane lipoprotein;(source:Araport11)
AT3G28510	1.77478	4.32877	13.7142	37.4507	66.4668	162.116	513.607	P-loop containing nucleoside triphosphate hydrolases superfamily protein;(source:Araport11)
AT1G54575	2.14128	5.1503	13.6869	0.973676	2.08491	5.01472	13.3266	hypothetical protein;(source:Araport11)
AT3G13610	1.61604	6.68034	13.5402	3.74465	6.05152	25.0155	50.7032	Encodes a Fe(II)- and 2-oxoglutarate-dependent dioxygenase family gene F6'H1. Mutations in this gene compromise iron uptake and the production of fluorescent phenolics involved in Fe uptake. The mRNA is cell-to-cell mobile.
AT3G21080	3.38948	5.11147	13.4867	5.92155	20.071	30.2678	79.8623	ABC transporter-like protein;(source:Araport11)
AT3G48630	5.19627	7.86025	13.3922	2.04058	10.6034	16.0395	27.3279	hypothetical protein;(source:Araport11)
AT5G44460	4.43087	10.3026	13.364	0.318584	1.4116	3.28225	4.25755	calmodulin like 43;(source:Araport11)
AT1G01680	2.88897	6.51506	13.069	33.1694	95.8252	216.1	433.489	plant U-box 54;(source:Araport11)
AT5G52720	3.8414	9.0528	12.982	1.64192	6.30727	14.864	21.3154	Copper transport protein family;(source:Araport11)
AT1G76650	4.63389	1.87159	12.9164	1.97843	9.16781	3.70281	25.5541	calmodulin-like 38;(source:Araport11)
AT1G32350	1.06721	4.91741	12.8663	0.327546	0.34956	1.61068	4.21431	alternative oxidase 1D;(source:Araport11)
AT1G72000	4.37083	11.4774	12.8277	0.318584	1.39247	3.65652	4.0867	Plant neutral invertase family protein;(source:Araport11)
AT2G25440	3.5925	4.61638	12.7837	1.96947	7.07531	9.09181	25.1771	receptor like protein 20;(source:Araport11)
AT1G14880	2.37743	5.61353	12.7153	383.649	912.098	2153.63	4878.2	PLANT CADMIUM RESISTANCE 1;(source:Araport11)
AT4G09770	4.73664	6.52538	12.6737	0.655092	3.10293	4.27473	8.30247	TRAF-like family protein;(source:Araport11)
AT2G26390	3.77463	8.68238	12.6626	0.655092	2.47273	5.68776	8.29515	Serine protease inhibitor (SERPIN) family protein;(source:Araport11)
AT1G53625	1.82308	3.6481	12.3933	2.97422	5.42223	10.8502	36.8604	hypothetical protein;(source:Araport11)
AT3G23250	4.3609	0.946821	12.241	0.717244	3.12783	0.679101	8.77975	Member of the R2R3 factor gene family.
AT3G26830	3.60302	5.07666	12.1773	5.63576	20.3058	28.6108	68.6286	Mutations in pad3 are defective in biosynthesis of the indole derived phytoalexin camalexin. Encodes a cytochrome P450 enzyme that catalyzes the conversion of dihydrocamalexic acid to camalexin. The mRNA is cell-to-cell mobile.
AT4G05540	4.64799	6.52311	12.1539	0.9	4.18319	5.8708	10.9385	P-loop containing nucleoside triphosphate hydrolases superfamily protein;(source:Araport11)
AT4G23210	3.74341	4.64383	12.0178	24.6401	92.2379	114.424	296.119	Encodes a Cysteine-rich receptor-like kinase (CRK13). Overexpression of CRK13 leads to hypersensitive response cell death, and induces defense against pathogens by causing increased accumulation of salicylic acid.
AT1G33960	3.22097	4.62776	12.0161	137.647	443.357	636.997	1653.97	Identified as a gene that is induced by avirulence gene avrRpt2 and RPS2 after infection with Pseudomonas syringae pv maculicola strain ES4326 carrying avrRpt2
AT1G65610	3.01756	5.94121	11.7579	1.04479	3.15272	6.20732	12.2845	Six-hairpin glycosidases superfamily protein;(source:Araport11)
AT1G03660	2.09944	7.64456	11.6089	1.32334	2.77827	10.1163	15.3625	Ankyrin-repeat containing protein;(source:Araport11)
AT2G18660	2.92803	5.54116	11.5635	38.348	112.284	212.492	443.437	Encodes PNP-A (Plant Natriuretic Peptide A). PNPs are a class of systemically mobile molecules distantly related to expansins; their biological role has remained elusive. PNP-A contains a signal peptide domain and is secreted into the extracellular space. Co-expression analyses using microarray data suggest that PNP-A may function as a component of plant defence response and SAR in particular, an…
AT5G25260	2.64543	6.29265	11.5038	34.4563	91.1519	216.821	396.379	SPFH/Band 7/PHB domain-containing membrane-associated protein family;(source:Araport11)
AT3G61028	11.7625	6.06005	11.4092	0.327546	3.85276	1.98495	3.73704	Putative endonuclease or glycosyl hydrolase;(source:Araport11)
AT1G51860	1.78098	5.01569	11.3464	2.74886	4.89567	13.7874	31.1896	Leucine-rich repeat protein kinase family protein;(source:Araport11)
AT3G13950	2.91337	5.41417	11.3082	4.35551	12.6892	23.5815	49.2532	ankyrin;(source:Araport11)
AT3G44350	3.31504	4.51186	11.2925	3.61138	11.9719	16.2941	40.7817	NAC domain containing protein 61;(source:Araport11)
AT1G51890	2.52037	4.2458	11.2721	14.4736	36.4787	61.4518	163.148	Leucine-rich repeat protein kinase family protein;(source:Araport11)
AT2G26400	1.18023	5.02518	11.2654	25.87	30.5325	130.001	291.436	Encodes a protein predicted to belong to the acireductone dioxygenase (ARD/ARD?)family.
AT5G22380	4.1501	5.80757	11.2004	9.8622	40.9291	57.2754	110.461	NAC domain containing protein 90;(source:Araport11)
AT4G04540	3.08103	4.66153	11.1465	11.6332	35.8422	54.2285	129.669	Encodes a cysteine-rich receptor-like protein kinase.
AT4G27220	7.37685	9.0009	11.1228	0.327546	2.41626	2.94821	3.64324	NB-ARC domain-containing disease resistance protein;(source:Araport11)
AT4G11170	3.41223	3.99918	11.1055	1.3323	4.54611	5.3281	14.7958	Encodes RMG1 (Resistance Methylated Gene 1), a NB-LRR disease resistance protein with a Toll/interleukin-1 receptor (TIR) domain at its N terminus. RMG1 is expressed at high levels in response to flg22 and in naive met1/nrpd2 relative to wild-type plants. Expression of this gene is controlled by DNA methylation in its promoter region. The RMG1 promoter region is constitutively demethylated by act…
AT5G57560	9.25478	1.30601	11.0703	101.754	941.715	132.893	1126.45	Encodes a cell wall-modifying enzyme, rapidly upregulated in response to environmental stimuli.
AT5G24200	2.86524	3.92421	11.0598	43.1206	123.551	169.214	476.905	alpha/beta-Hydrolases superfamily protein;(source:Araport11)
AT3G22600	2.48871	6.31933	11.0542	16.7622	41.7163	105.926	185.292	Bifunctional inhibitor/lipid-transfer protein/seed storage 2S albumin superfamily protein;(source:Araport11)
AT3G02840	4.9016	4.38751	10.9316	1.43449	7.03128	6.29383	15.6813	ARM repeat superfamily protein;(source:Araport11)
AT2G04515	1.61475	7.80499	10.799	3.45295	5.57566	26.9503	37.2884	transmembrane protein;(source:Araport11)
AT1G27730	3.85677	2.4093	10.712	56.0688	216.245	135.086	600.606	Related to Cys2/His2-type zinc-finger proteins found in higher plants. Compensated for a subset of calcineurin deficiency in yeast. Salt tolerance produced by ZAT10 appeared to be partially dependent on ENA1/PMR2, a P-type ATPase required for Li and Na efflux in yeast. The protein is localized to the nucleus, acts as a transcriptional repressor and is responsive to chitin oligomers. Also involved…
AT5G45630	2.83039	2.84416	10.7018	4.3597	12.3397	12.3997	46.6568	senescence regulator (Protein of unknown function, DUF584);(source:Araport11)
AT1G08173	3.73205	4.72526	10.6715	2.65563	9.91096	12.5486	28.3395	None;(source:Araport11)
AT5G42380	3.89101	5.11249	10.6451	8.45879	32.9132	43.2454	90.0446	calmodulin like 37;(source:Araport11)
AT1G33760	4.74683	1.49289	10.5885	0.9	4.27215	1.3436	9.52962	encodes a member of the DREB subfamily A-4 of ERF/AP2 transcription factor family. The protein contains one AP2 domain. There are 17 members in this subfamily including TINY.
AT3G51860	3.71215	3.76765	10.5663	23.2445	86.287	87.577	245.607	cation exchanger 3;(source:Araport11)
AT1G71390	3.49276	5.6599	10.5126	4.32863	15.1188	24.4996	45.5053	receptor like protein 11;(source:Araport11)
AT4G04500	1.82019	5.05473	10.4774	36.5501	66.5281	184.751	382.95	Encodes a cysteine-rich receptor-like protein kinase.
AT5G59820	2.54528	2.37341	10.4671	7.7505	19.7272	18.3951	81.1256	Encodes a zinc finger protein involved in high light and cold acclimation. Overexpression of this putative transcription factor increases the expression level of 9 cold-responsive genes and represses the expression level of 15 cold-responsive genes, including CBF genes. Also, lines overexpressing this gene exhibits a small but reproducible increase in freeze tolerance. Because of the repression o…
AT4G00700	3.47826	4.84878	10.3783	48.7821	169.677	236.534	506.277	C2 calcium/lipid-binding plant phosphoribosyltransferase family protein;(source:Araport11)
AT2G44390	2.825	9.01712	10.3382	0.318584	0.9	2.87271	3.29358	Cysteine/Histidine-rich C1 domain family protein;(source:Araport11)
AT3G46090	2.03125	4.57745	10.2204	23.9419	48.6319	109.593	244.695	C2H2 and C2HC zinc fingers superfamily protein;(source:Araport11)
AT4G08555	3.41797	5.43908	10.0747	4.33759	14.8258	23.5925	43.6997	hypothetical protein;(source:Araport11)
AT3G45330	0.784223	6.58403	10.0549	0.9	0.705801	5.92563	9.04942	Concanavalin A-like lectin protein kinase family protein;(source:Araport11)
AT3G15536	2.06937	3.76189	10.0542	17.8853	37.0114	67.2827	179.824	Unknown gene The mRNA is cell-to-cell mobile.
AT1G21240	2.50522	4.53644	10.0006	26.163	65.544	118.687	261.646	encodes a wall-associated kinase The mRNA is cell-to-cell mobile.
AT2G36780	3.96689	4.88075	9.96894	1.00475	3.98574	4.90394	10.0163	UDP-Glycosyltransferase superfamily protein;(source:Araport11)
AT4G18250	4.12572	5.94547	9.93335	6.02851	24.8719	35.8423	59.8833	receptor Serine/Threonine kinase-like protein;(source:Araport11)
AT1G57630	4.30533	4.55849	9.9262	21.0208	90.5016	95.8234	208.657	Toll-Interleukin-Resistance (TIR) domain family protein;(source:Araport11)
AT4G10500	1.07417	4.45373	9.84148	102.916	110.55	458.362	1012.85	2-oxoglutarate (2OG) and Fe(II)-dependent oxygenase superfamily protein;(source:Araport11)
AT1G42980	4.22791	5.55702	9.80986	1.43449	6.06488	7.97147	14.0721	Actin-binding FH2 (formin homology 2) family protein;(source:Araport11)
AT3G60470	1.82477	5.66059	9.76662	2.3239	4.24057	13.1546	22.6966	transmembrane protein, putative (DUF247);(source:Araport11)
AT3G61190	2.57864	5.64673	9.69866	9.19814	23.7187	51.9394	89.2097	Encodes a protein with a C2 domain that binds to BON1 in yeast two hybrid analyses. Its ability to bind to phospholipids is enhanced by calcium ions. Involved in maintaining cell homeostasis.
AT1G53100	1.58228	3.30824	9.61673	0.9	1.42405	2.97742	8.65506	Core-2/I-branching beta-1,6-N-acetylglucosaminyltransferase family protein;(source:Araport11)
AT3G60966	1.9833	4.80911	9.58708	2.33705	4.63507	11.2391	22.4055	RING/U-box superfamily protein;(source:Araport11)
AT5G64810	1.33185	6.12789	9.53739	10.0338	13.3634	61.4859	95.696	member of WRKY Transcription Factor; Group II-c. Involved in jasmonic acid inducible defense responses.
AT4G23150	2.57487	4.40782	9.48153	26.0978	67.1984	115.034	247.447	Encodes a cysteine-rich receptor-like protein kinase.
AT5G38350	0.37457	1.17041	9.46285	0.9	0.337113	1.05337	8.51656	Disease resistance protein (NBS-LRR class) family;(source:Araport11)
AT5G25910	4.60906	4.11724	9.42947	1.69092	7.79355	6.96192	15.9445	putative disease resistance protein induced by chitin oligomers.
AT1G26390	0.784223	1.07703	9.36514	0.9	0.705801	0.969328	8.42862	FAD-binding Berberine family protein;(source:Araport11)
AT5G52730	3.03663	5.99809	9.33777	2.32809	7.06954	13.9641	21.7391	Copper transport protein family;(source:Araport11)
AT5G39670	3.10131	4.72442	9.18289	29.1999	90.5582	137.953	268.14	Calcium-binding EF-hand family protein;(source:Araport11)
AT1G15010	4.9565	4.82836	9.13264	4.01004	19.8758	19.3619	36.6223	mediator of RNA polymerase II transcription subunit;(source:Araport11)
AT2G19190	1.7286	5.72014	9.12815	3.2438	5.60724	18.555	29.6099	Encodes a receptor-like protein kinase that is involved in early defense signaling. Expression of this gene is strongly induced during leaf senescence. It is a target of the transcription factor AtWRKY6.
AT1G66465	2.70568	4.99989	9.01853	10.8669	29.4024	54.3336	98.0039	transmembrane protein;(source:Araport11)
AT5G61600	3.79143	3.57198	9.01259	24.8462	94.2024	88.75	223.928	encodes a member of the ERF (ethylene response factor) subfamily B-3 of ERF/AP2 transcription factor family. The protein contains one AP2 domain. There are 18 members in this subfamily including ATERF-1, ATERF-2, AND ATERF-5.
AT4G21840	2.76994	3.97105	8.92091	3.72254	10.3112	14.7824	33.2084	methionine sulfoxide reductase B8;(source:Araport11)
AT4G23310	2.62074	4.10859	8.86287	17.5046	45.875	71.9192	155.141	Encodes a cysteine-rich receptor-like protein kinase.
AT5G26690	1.10869	5.43957	8.86015	28.5269	31.6274	155.174	252.753	Heavy metal transport/detoxification superfamily protein;(source:Araport11)
AT1G07135	3.32823	2.48447	8.85137	22.5032	74.8959	55.9086	199.184	glycine-rich protein;(source:Araport11)
AT4G25470	6.42135	2.39986	8.83799	10.3571	66.5069	24.8557	91.5362	Encodes a member of the DREB subfamily A-1 of ERF/AP2 transcription factor family (CBF2). The protein contains one AP2 domain. There are six members in this subfamily, including CBF1, CBF2, and CBF3. This gene is involved in response to low temperature, abscisic acid, and circadian rhythm. Overexpressing this gene leads to increased freeze tolerance and induces the expression level of 85 cold-ind…
AT4G04510	1.98952	5.62691	8.79004	6.72364	13.3768	37.8333	59.1011	Encodes a cysteine-rich receptor-like protein kinase.
AT4G30640	2.7284	5.83704	8.70073	1.01371	2.76582	5.91709	8.82005	RNI-like superfamily protein;(source:Araport11)
AT4G18253	2.3696	4.66452	8.67932	34.5627	81.8997	161.218	299.981	receptor Serine/Threonine kinase-like protein;(source:Araport11)
AT2G04495	3.0876	4.22092	8.6489	15.3146	47.2853	64.6415	132.454	transmembrane protein;(source:Araport11)
AT2G04450	2.45075	5.13784	8.63006	82.5223	202.242	423.986	712.172	Encodes a protein with NADH pyrophosphatase activity. Although this protein was also shown to have ADP-ribose diphosphatase activity in vitro, mutant analyses suggest that NUDX6 is involved in NADH metabolism in vivo.
AT4G03450	2.72063	5.24866	8.58165	46.4965	126.5	244.044	399.017	Ankyrin repeat family protein;(source:Araport11)
AT2G26480	1.44348	2.5004	8.56785	1.71303	2.47273	4.28327	14.677	UDP-glucosyl transferase 76D1;(source:Araport11)
AT1G26380	2.6841	4.28415	8.5395	4.49774	12.0724	19.269	38.4085	Functions in the biosynthesis of 4-hydroxy indole-3-carbonyl nitrile (4-OH-ICN), a cyanogenic phytoalexin in Arabidopsis. FOX1 acts as a dehydrogenase on indole cyanohydrin to form indole carbonyl nitrile.
AT3G01830	3.49492	4.38408	8.42635	7.17549	25.0778	31.4579	60.4632	Calcium-binding EF-hand family protein;(source:Araport11)
AT1G09932	3.39443	4.0276	8.40912	41.3563	140.381	166.567	347.77	Phosphoglycerate mutase family protein;(source:Araport11)
AT3G57260	1.76303	2.69006	8.23735	423.9	747.349	1140.32	3491.81	beta 1,3-glucanase
AT1G35230	1.7557	4.748	8.15928	39.6503	69.6142	188.26	323.518	Encodes arabinogalactan-protein (AGP5). The mRNA is cell-to-cell mobile.
AT5G09290	2.58362	2.79648	8.08816	5.43557	14.0434	15.2005	43.9637	Inositol monophosphatase family protein;(source:Araport11)
AT5G47850	2.61948	4.86161	8.08788	3.61616	9.47244	17.5804	29.247	CRINKLY4 related 4;(source:Araport11)
AT5G13320	2.45404	3.61597	8.08096	135.042	331.398	488.308	1091.27	Encodes an enzyme capable of conjugating amino acids to 4-substituted benzoates. 4-HBA (4-hydroxybenzoic acid) and pABA (4-aminobenzoate) may be targets of the enzyme in Arabidopsis, leading to the production of pABA-Glu, 4HBA-Glu, or other related compounds. This enzyme is involved in disease-resistance signaling. It is required for the accumulation of salicylic acid, activation of defense respo…
AT1G66960	3.05018	1.80029	8.07122	10.6004	32.3332	19.0839	85.5584	Terpenoid cyclases family protein;(source:Araport11)
AT1G73810	3.11337	5.83367	8.02215	5.0148	15.6129	29.2546	40.2294	Core-2/I-branching beta-1,6-N-acetylglucosaminyltransferase family protein;(source:Araport11)
AT1G13470	1.94056	4.13356	8.01793	69.6441	135.149	287.878	558.402	hypothetical protein (DUF1262);(source:Araport11)
AT3G47480	1.86526	3.94822	8.01232	70.0798	130.717	276.69	561.501	Calcium-binding EF-hand family protein;(source:Araport11)
AT2G32200	2.44885	2.06623	7.98115	2.04058	4.99707	4.2163	16.2862	cysteine-rich/transmembrane domain A-like protein;(source:Araport11)
AT2G29460	2.2381	2.72373	7.89156	4.15227	9.2932	11.3097	32.7679	Encodes glutathione transferase belonging to the tau class of GSTs. Naming convention according to Wagner et al. (2002).
AT3G48640	1.85388	5.57235	7.80623	19.6874	36.4982	109.705	153.684	transmembrane protein;(source:Araport11)
AT3G10930	2.27841	2.23126	7.77268	3.26172	7.43155	7.27777	25.3523	Encodes a small secreted signaling peptide that processed both N- and C-terminally after translation and is rapidly induced in response to ROS and flg22-induced stress and may act as a negative modulator of stress-induced ROS signalling.
AT2G20142	3.54559	4.16427	7.74421	37.8286	134.125	157.528	292.953	Toll-Interleukin-Resistance (TIR) domain family protein;(source:Araport11)
AT5G26920	3.16235	3.50564	7.70499	161.936	512.099	567.69	1247.72	Encodes a calmodulin-binding protein CBP60g (calmodulin binding protein 60-like.g). The calmodulin-binding domain is located near the N-terminus; calmodulin binding is dependent on Ca(2). Inducible by both bacterial pathogen and MAMP (microbe-associated molecular pattern) treatments. Bacterial growth is enhanced in cbp60g mutants. cbp60g mutants also show defects in salicylic acid (SA) accumulati…
AT5G57010	2.13807	3.33039	7.69501	4.33759	9.27407	14.4459	33.3778	calmodulin-binding family protein;(source:Araport11)
AT1G56550	1.89077	3.81088	7.66527	5.41346	10.2356	20.63	41.4956	Encodes a rhamnogalacturonan II specific xylosyltransferase.
AT4G17660	2.9451	2.88632	7.61487	3.61138	10.6359	10.4236	27.5002	Protein kinase superfamily protein;(source:Araport11)
AT1G33730	2.34525	2.94382	7.60662	0.9	2.11072	2.64944	6.84596	member of CYP76C
AT2G18690	2.11989	3.61733	7.57945	87.0464	184.528	314.875	659.763	transmembrane protein;(source:Araport11)
AT5G52760	2.62994	4.5296	7.53163	61.6275	162.077	279.148	464.155	Copper transport protein family;(source:Araport11)
AT2G02930	7.35397	5.52997	7.51937	0.9	6.61857	4.97697	6.76743	Encodes glutathione transferase belonging to the phi class of GSTs. Naming convention according to Wagner et al. (2002).
AT3G50770	2.56211	2.22016	7.50859	11.6673	29.893	25.9033	87.6051	calmodulin-like 41;(source:Araport11)
AT5G49330	7.36037	0.303744	7.50028	20.1782	148.519	6.12899	151.342	Member of the R2R3 factor gene family.
AT5G25250	2.86611	4.49938	7.48965	73.1245	209.583	329.015	547.677	Encodes a protein that is involved in a membrane microdomain-dependent, but clathrin-independent, endocytic pathway required for optimal seedling development. The mRNA is cell-to-cell mobile.
AT4G38560	3.50404	3.94414	7.43571	38.7167	135.665	152.704	287.886	phospholipase-like protein (PEARLI 4) family protein;(source:Araport11)
AT3G12220	3.27193	5.05696	7.43047	13.5298	44.2687	68.4198	100.533	serine carboxypeptidase-like 16;(source:Araport11)
AT3G50800	5.15399	2.043	7.39043	10.0965	52.0373	20.6272	74.6176	hypothetical protein;(source:Araport11)
AT5G22530	3.17047	5.74072	7.38626	4.41767	14.0061	25.3606	32.63	hypothetical protein;(source:Araport11)
AT2G32680	2.26331	3.49433	7.31208	176.233	398.871	615.816	1288.63	receptor like protein 23;(source:Araport11)
AT2G46400	2.78778	3.49253	7.29468	110.33	307.575	385.33	804.82	Encodes a WRKY transcription factor that contributes to the feedforward inhibition of osmotic/salt stress-dependent LR inhibition via regulation of ABA signaling and auxin homeostasis.
AT3G11640	2.6081	4.44698	7.29061	2.01847	5.26436	8.97608	14.7159	transmembrane protein;(source:Araport11)
AT5G22520	2.49679	3.99854	7.27449	13.4067	33.4736	53.6071	97.5266	hypothetical protein;(source:Araport11)
AT3G10815	1.70115	3.18132	7.21492	2.88518	4.90812	9.17867	20.8163	RING/U-box superfamily protein;(source:Araport11)
AT1G74930	0.671808	1.70297	7.20472	7.34288	4.93301	12.5047	52.9034	encodes a member of the DREB subfamily A-5 of ERF/AP2 transcription factor family. The protein contains one AP2 domain. There are 15 members in this subfamily including RAP2.1, RAP2.9 and RAP2.10. The mRNA is cell-to-cell mobile.
AT1G70581	5.41484	4.94348	7.17833	0.655092	3.54722	3.23844	4.70247	other_RNA;(source:Araport11)
AT4G37700	0.887824	3.26068	7.1467	1.01371	0.9	3.3054	7.24471	hypothetical protein;(source:Araport11)
AT1G47890	0.914412	2.81777	7.06051	2.71778	2.48518	7.6581	19.189	receptor like protein 7;(source:Araport11)
AT4G34380	1.60946	4.48238	7.03611	1.32334	2.12985	5.9317	9.31114	Transducin/WD40 repeat-like superfamily protein;(source:Araport11)
AT1G35210	2.51963	2.82055	7.00609	16.3456	41.1849	46.1035	114.519	hypothetical protein;(source:Araport11)
AT1G51920	1.95667	3.08686	6.98317	1.2833	2.51098	3.96135	8.96148	transmembrane protein;(source:Araport11)
AT2G23170	4.673	2.18581	6.97972	1.04479	4.88231	2.28371	7.29234	encodes an IAA-amido synthase that conjugates Asp and other amino acids to auxin in vitro.
AT3G26470	2.92487	2.67309	6.97937	9.02484	26.3965	24.1242	62.9877	Powdery mildew resistance protein, RPW8 domain-containing protein;(source:Araport11)
AT5G22540	1.77735	4.17863	6.97039	2.36813	4.209	9.89552	16.5068	transmembrane protein, putative (DUF247);(source:Araport11)
AT1G28370	2.57831	2.31504	6.96872	4.44874	11.4702	10.299	31.002	encodes a member of the ERF (ethylene response factor) subfamily B-1 of ERF/AP2 transcription factor family. The protein contains one AP2 domain. There are 15 members in this subfamily including ATERF-3, ATERF-4, ATERF-7, and leafy petiole.
AT4G14365	2.93394	4.0767	6.94613	297.405	872.568	1212.43	2065.82	hypothetical protein;(source:Araport11)
AT1G67920	1.76683	3.91619	6.93878	7.58139	13.395	29.6902	52.6056	hypothetical protein;(source:Araport11)
AT4G11890	2.12513	4.763	6.91407	109.627	232.971	522.152	757.968	Encodes a receptor-like cytosolic kinase ARCK1. Negatively controls abscisic acid and osmotic stress signal transduction.
AT5G20230	2.29898	3.2397	6.90074	210.1	483.016	680.661	1449.85	Encodes a Al-stress-induced gene. Along with TCF, it promotes lignin biosynthesis in response to cold stress. The mRNA is cell-to-cell mobile.
AT1G43910	3.16701	3.11531	6.88949	62.56	198.128	194.894	431.006	P-loop containing nucleoside triphosphate hydrolases superfamily protein;(source:Araport11)
AT3G21520	2.04749	4.99052	6.87467	1.37234	2.80984	6.84867	9.43436	Encodes a protein is directly or indirectly involved in membrane fission during breakdown of the ER and the tonoplast during leaf senescence and in membrane fusion during vacuole biogenesis in roots. The mRNA is cell-to-cell mobile.
AT1G28480	0.848842	2.55812	6.77253	6.20181	5.26436	15.865	42.002	Encodes GRX480, a member of the glutaredoxin family that regulates protein redox state. GRX480 interacts with TGA factors and suppresses JA-responsive PDF1.2 transcription. GRX480 transcription is SA-inducible and requires NPR1. Maybe involved in SA/JA cross-talk.
AT1G02930	2.28994	4.0474	6.70226	248.589	569.253	1006.14	1666.11	Encodes glutathione transferase belonging to the phi class of GSTs. Naming convention according to Wagner et al. (2002).
AT3G57460	2.02655	4.42553	6.65272	29.0367	58.8445	128.503	193.173	catalytic/ metal ion binding / metalloendopeptidase/ zinc ion binding protein;(source:Araport11)
AT4G39670	2.80723	3.35767	6.62786	7.40085	20.7759	24.8496	49.0518	Glycolipid transfer protein (GLTP) family protein;(source:Araport11)
AT3G50930	2.61478	2.93452	6.62194	104.367	272.896	306.266	691.111	Encodes a protein that is present in a homo-multimeric protein complex on the outer mitochondrial membrane and plays a role in cell death and amplifying salicylic acid signalling. The mRNA is cell-to-cell mobile.
AT1G32960	3.05713	2.27356	6.60258	1.722	5.26436	3.91506	11.3696	Subtilase family protein;(source:Araport11)
AT1G56060	3.12606	4.313	6.5702	3.38184	10.5718	14.5859	22.2194	cysteine-rich/transmembrane domain protein B;(source:Araport11)
AT3G51330	2.8023	3.2448	6.55416	65.8013	184.395	213.512	431.273	Eukaryotic aspartyl protease family protein;(source:Araport11)
AT4G04490	1.75511	4.00021	6.55312	62.9115	110.417	251.659	412.267	Encodes a cysteine-rich receptor-like protein kinase.
AT4G35180	1.13942	5.17682	6.54747	16.9445	19.3069	87.7183	110.943	LYS/HIS transporter 7;(source:Araport11)
AT5G54490	4.34179	3.07158	6.51655	12.2065	52.998	37.4932	79.5442	Encodes a PINOID (PID)-binding protein containing putative EF-hand calcium-binding motifs. The interaction is dependent on the presence of calcium. mRNA expression is up-regulated by auxin. Not a phosphorylation target of PID, likely acts upstream of PID to regulate the activity of this protein in response to changes in calcium levels.
AT3G50480	2.97659	3.49465	6.51498	581.178	1729.93	2031.01	3786.36	Homolog of RPW8
AT1G10340	1.67539	3.58109	6.47911	69.1503	115.854	247.633	448.033	Ankyrin repeat family protein;(source:Araport11)
AT2G32140	2.70911	2.79574	6.46437	18.4932	50.1	51.702	119.547	transmembrane receptor;(source:Araport11)
AT1G01560	1.80372	4.09917	6.45793	28.8144	51.9733	118.115	186.081	Member of MAP Kinase family. Flg22-induced activation is blocked by AvrRpt2.
AT2G45760	1.59156	3.16686	6.45473	4.66514	7.42487	14.7738	30.1122	encodes a protein that is similar to BONZAI1-binding protein BAP1.
AT1G79680	1.01495	2.22201	6.45287	1.67299	1.69801	3.71742	10.7956	Encodes a twin-domain, kinase-GC signaling molecule that may function in biotic stress responses that is critically dependent on the second messenger cGMP.
AT3G28580	2.99091	2.44531	6.45284	15.1287	45.2484	36.9943	97.6227	P-loop containing nucleoside triphosphate hydrolases superfamily protein;(source:Araport11)
AT2G34940	2.56757	4.29502	6.44386	7.11334	18.264	30.552	45.8373	VACUOLAR SORTING RECEPTOR 5;(source:Araport11)
AT1G76960	1.15808	3.7488	6.43965	160.45	185.814	601.494	1033.24	transmembrane protein;(source:Araport11)
AT5G10760	1.34226	3.28743	6.43101	612.196	821.725	2012.55	3937.04	Eukaryotic aspartyl protease family protein;(source:Araport11)
AT2G44240	0.578636	3.53444	6.42304	0.637167	0.368688	2.25203	4.09255	NEP-interacting protein (DUF239);(source:Araport11)
AT3G51440	2.95227	2.58334	6.40593	10.4683	30.9052	27.0432	67.0591	Calcium-dependent phosphotriesterase superfamily protein;(source:Araport11)
AT2G18680	2.94567	3.33271	6.3768	7.31181	21.5381	24.3681	46.6259	transmembrane protein;(source:Araport11)
AT1G51800	1.32237	4.15794	6.35865	15.6785	20.7328	65.1902	99.6942	The gene encodes a putative member of the LRR-RLK protein family. Expressin and mutant analysis revealed that it contributes to the interaction between Arabidopsis and Hyaloperonospora arabidopsidis. and The mRNA is cell-to-cell mobile.
AT3G28210	2.80267	3.18558	6.35482	3.00529	8.42284	9.57361	19.0981	Encodes a putative zinc finger protein (PMZ).
AT1G73805	2.16157	3.91749	6.35165	155.316	335.727	608.451	986.515	Encodes SAR Deficient 1 (SARD1), a key regulator for ICS1 (Isochorismate Synthase 1) induction and salicylic acid (SA) synthesis.
AT3G02040	17.1644	1.26735	6.33482	84.1422	1444.25	106.638	533.025	Encodes a member of the glycerophosphodiester phosphodiesterase (GDPD) family. Has glycerophosphodiester phosphodiesterase activity. Functions in maintaining cellular phosphate homeostasis under phosphate starvation. The mRNA is cell-to-cell mobile.
AT3G09870	3.06986	1.95608	6.31579	2.64667	8.1249	5.17709	16.7158	SAUR-like auxin-responsive protein family;(source:Araport11)
AT1G56120	1.58219	4.59224	6.31565	196.826	311.417	903.872	1243.08	Leucine-rich repeat transmembrane protein kinase;(source:Araport11)
AT4G37290	2.14993	3.60418	6.29142	1.29226	2.77827	4.65753	8.13015	transmembrane protein;(source:Araport11)
AT5G48657	2.26279	3.98752	6.28832	15.7306	35.5949	62.7259	98.9188	defense protein-like protein;(source:Araport11)
AT1G24145	2.08793	3.25883	6.26712	81.2062	169.553	264.637	508.929	transmembrane protein;(source:Araport11)
AT5G41750	3.37013	3.67986	6.26634	110.361	371.931	406.113	691.561	Disease resistance protein (TIR-NBS-LRR class) family;(source:Araport11)
AT2G06185	0.429923	5.45214	6.25766	3.16545	1.3609	17.2584	19.8083	None;(source:Araport11)
AT1G26420	1.88922	3.5386	6.25736	5.99325	11.3226	21.2077	37.5019	FAD-binding Berberine family protein;(source:Araport11)
AT4G21850	2.39123	2.94605	6.25098	20.8935	49.9612	61.5533	130.605	methionine sulfoxide reductase B9;(source:Araport11)
AT1G04600	2.77971	2.38105	6.24983	11.2639	31.3103	26.8199	70.3974	member of Myosin-like proteins
AT2G43000	1.65185	3.07406	6.24848	8.10913	13.395	24.9279	50.6697	Encodes a NAC transcription factor induced by hydrogen peroxide (H2O2. Involved in senescence. Over expression of the gene strongly delays senescence and enhances tolerance to various abiotic stresses.
AT4G14390	1.65999	4.93019	6.21593	9.20292	15.2767	45.3721	57.2047	Ankyrin repeat family protein;(source:Araport11)
AT3G54150	6.73149	4.38014	6.21243	2.34601	15.7922	10.2759	14.5744	Encodes a DNA methyltransferase required for pollen exine formation and male fertility via the regulation of callose wall and primexine formation.
AT5G02780	1.22896	4.6658	6.1967	0.9	1.10606	4.19922	5.57703	Encodes a member of the lambda family of glutathione transferases. It has thiol transferase activity and self S-glutathionylation activity in vitro.
AT1G09080	1.25801	3.01394	6.14942	73.9718	93.0575	222.947	454.884	Heat shock protein 70 (Hsp 70) family protein;(source:Araport11)
AT2G17040	1.95007	3.55335	6.1245	131.583	256.596	467.56	805.878	Member of the NAC transcription factor family and more specifically, the ONAC022 subfamily. Involved in leaf and inflorescence stem morphogenesis. The mRNA is cell-to-cell mobile.
AT3G25010	1.80187	3.07757	6.10797	160.197	288.654	493.017	978.476	receptor like protein 41;(source:Araport11)
AT1G24140	3.30788	3.37159	6.10567	24.4057	80.7314	82.2862	149.013	Matrixin family protein;(source:Araport11)
AT4G37010	1.19082	3.67427	6.06068	2.07165	2.46696	7.61181	12.5556	Encodes a member of the Centrin family. Mutants are hypersensitive to UV and prone to UV induced DNA damage. Based on sequence similarity and mutant phenotype CEN2 is thought to be involved in nucelotide excision repair/DNA repair.
AT4G14450	2.09903	3.83067	6.05966	1.65984	3.48407	6.35832	10.0581	A member of a small family of proline/serine rich proteins of unknown function. It interacts with defense related MAP kinase MPK6. It's expression is induced by PAMP elicitors. May play a role in response to pathogens.
AT5G38250	1.50116	3.30977	6.04801	7.94897	11.9327	26.3093	48.0755	Protein kinase family protein;(source:Araport11)
AT1G52430	12.9261	4.89889	6.03141	0.327546	4.23389	1.60461	1.97556	Ubiquitin carboxyl-terminal hydrolase-related protein;(source:Araport11)
AT3G04220	3.36203	3.57904	5.9697	5.70096	19.1668	20.404	34.0331	Disease resistance protein (TIR-NBS-LRR class) family;(source:Araport11)
AT3G14280	1.91087	3.21898	5.96827	8.70684	16.6376	28.0271	51.9648	LL-diaminopimelate aminotransferase;(source:Araport11)
AT1G13340	2.09805	2.31735	5.96376	51.6824	108.432	119.766	308.221	Regulator of Vps4 activity in the MVB pathway protein;(source:Araport11)
AT5G61430	3.97556	2.60391	5.959	2.04058	8.11245	5.31349	12.1598	NAC domain containing protein 100;(source:Araport11)
AT1G58225	1.4595	3.88029	5.93248	22.3551	32.6272	86.7441	132.621	hypothetical protein;(source:Araport11)
AT2G30770	0.737973	2.52826	5.90879	6.20181	4.57677	15.6798	36.6452	putative cytochrome P450
AT1G09463	0.819306	1.56055	5.90265	0.9	0.737376	1.40449	5.31238	Natural antisense transcript overlaps with AT1G74440;(source:Araport11)
AT5G40010	2.62879	1.63761	5.90085	2.0095	5.28257	3.29079	11.8578	Encodes a mitochondrial ATPase involved in seed and silique development.
AT3G28740	0.659632	6.85386	5.88201	2.71778	1.79274	18.6273	15.986	Encodes a member of the cytochrome p450 family. Expression is upregulated in response to cis-jasmonate treatment. Overexpression induces synthesis of volatile compounds that affect chemical ecology and insect interactions.
AT2G14560	1.09252	3.84585	5.87013	1261.89	1378.64	4853.04	7407.44	Encodes LURP1, a member of the LURP cluster (late upregulated in response to Hyaloperonospora parasitica) which exhibits a pronounced upregulation after recognition of the pathogenic oomycte H. parasitica. LURP1 is required for full basal defense to H. parasitica and resistance to this pathogen mediated by the R-proteins RPP4 and RPP5. The mRNA is cell-to-cell mobile.
AT4G01360	1.91697	2.99445	5.86741	1.99635	3.82695	5.97799	11.7134	Encodes a protein related to BYPASS1 (BPS1). Regulates production of mobile compound: bps signal.
AT5G45380	2.00271	3.1298	5.83373	118.344	237.01	370.394	690.39	urea-proton symporter DEGRADATION OF UREA 3 (DUR3);(source:Araport11)
AT5G40780	1.45741	3.76398	5.82157	80.7267	117.652	303.854	469.956	Encodes LHT1 (lysine histidine transporter), a high-affinity transporter for cellular amino acid uptake in both root epidermis and leaf mesophyll.
AT2G45220	0.528794	0.925986	5.79051	1.39445	0.737376	1.29124	8.07457	Plant invertase/pectin methylesterase inhibitor superfamily;(source:Araport11)
AT4G23140	1.53925	3.81688	5.76975	118.554	182.484	452.507	684.028	Arabidopsis thaliana receptor-like protein kinase. Naming convention from Chen et al 2003 (PMID 14756307)
AT1G33030	1.15137	3.605	5.75364	0.9	1.03623	3.2445	5.17828	O-methyltransferase family protein;(source:Araport11)
AT1G67970	3.25919	3.44686	5.74883	31.0583	101.225	107.054	178.549	member of Heat Stress Transcription Factor (Hsf) family
AT2G47130	1.6226	3.77209	5.74132	66.4152	107.765	250.524	381.311	Encodes a short-chain dehydrogenase/reductase that is not involved in ABA biosynthesis but plays an important role in plant defense response to bacteria.
AT1G13550	3.23882	4.51483	5.726	1.97843	6.40776	8.93226	11.3285	hypothetical protein (DUF1262);(source:Araport11)
AT1G02920	1.90339	4.05317	5.72556	229.089	436.046	928.537	1311.66	Encodes glutathione transferase belonging to the phi class of GSTs. Naming convention according to Wagner et al. (2002).
AT4G25110	4.6377	4.10024	5.72519	14.4694	67.1046	59.328	82.8398	Encodes a type I metacaspase. Two Arabidopsis metacaspases, AT1G02170 (MC1) and AT4G25110 (MC2) antagonistically control programmed cell death in Arabidopsis. MC1 is a positive regulator of cell death and requires conserved caspase-like putative catalytic residues for its function. MC2 negatively regulates cell death. This function is independent of the putative catalytic residues. A third type I…
AT2G35290	5.52482	1.73567	5.72098	2.89414	15.9896	5.02326	16.5573	hypothetical protein;(source:Araport11)
AT5G23160	1.48143	3.34699	5.70418	2.38605	3.53477	7.98608	13.6105	transmembrane protein;(source:Araport11)
AT5G24110	2.45287	3.18692	5.70152	10.1055	24.7874	32.2053	57.6166	member of WRKY Transcription Factor; Group III
AT5G35735	1.96115	3.03755	5.65835	75.7329	148.523	230.043	428.523	Auxin-responsive family protein;(source:Araport11)
AT1G53540	1.21448	2.86684	5.61912	2.31912	2.81652	6.64855	13.0314	HSP20-like chaperones superfamily protein;(source:Araport11)
AT5G44570	0.853916	4.32369	5.61053	1.65984	1.41737	7.17664	9.3126	Encodes a PPR protein involved in mitochondrial functioning. Mutants suppress cell wall defects caused by C17 chemical inhibitor. Mutants are defective in cytochrome c maturation and activation of mitochondrial retrograde signalling.
AT4G25070	2.85084	3.43941	5.57229	11.9339	34.0215	41.0454	66.4989	caldesmon-like protein;(source:Araport11)
AT4G21120	1.15171	3.10585	5.5405	7.37396	8.49267	22.9024	40.8554	Encodes a member of the cationic amino acid transporter (CAT) subfamily of amino acid polyamine choline transporters. Mediates efficient uptake of Lys, Arg and Glu in a yeast system. The mRNA is cell-to-cell mobile.
AT5G22570	0.40185	4.89301	5.52929	21.756	8.74266	106.452	120.295	member of WRKY Transcription Factor; Group III
AT5G45000	2.09601	4.95974	5.51057	8.6441	18.1181	42.8725	47.6339	Disease resistance protein (TIR-NBS-LRR class) family;(source:Araport11)
AT3G60415	2.06778	3.63978	5.50779	224.896	465.036	818.573	1238.68	phosphoglycerate mutase family protein;(source:Araport11)
AT1G51620	2.23277	3.34721	5.5067	7.13545	15.9318	23.8839	39.2928	Protein kinase superfamily protein;(source:Araport11)
AT1G16420	3.12899	2.97953	5.49494	11.7665	36.8171	35.0585	64.656	Encodes a metacaspase (cysteine-type endopeptidase) that is involved in promoting programmed cell death in response to hydrogen peroxide (H2O2), UV light, and methyl viologen (MV). Transcript levels rise in response to UV-C, H2O2, and MV. In vitro assays demonstrate that this enzyme has a preference for cleaving after an arginine residue, and it has a pH optimum of 8.0.
AT5G08240	2.98159	2.61906	5.48256	8.36556	24.9427	21.9099	45.8647	transmembrane protein;(source:Araport11)
AT1G78410	2.53017	2.30564	5.47647	6.03747	15.2758	13.9202	33.0641	VQ motif-containing protein;(source:Araport11)
AT5G48400	1.59544	1.99642	5.43964	5.47142	8.7293	10.9233	29.7625	member of Putative ligand-gated ion channel subunit family
AT5G52750	2.55015	3.19601	5.43912	116.05	295.945	370.897	631.208	Heavy metal transport/detoxification superfamily protein;(source:Araport11)
AT1G65484	0.613527	3.40266	5.39906	5.70993	3.5032	19.4289	30.8282	transmembrane protein;(source:Araport11)
AT3G24900	1.55406	2.42446	5.33395	10.8742	16.8991	26.3641	58.0024	receptor like protein 39;(source:Araport11)
AT1G13540	2.88396	5.34441	5.32014	1.69092	4.87654	9.03697	8.99593	hypothetical protein (DUF1262);(source:Araport11)
AT3G28540	1.53228	2.96228	5.31495	323.989	496.443	959.748	1721.99	P-loop containing nucleoside triphosphate hydrolases superfamily protein;(source:Araport11)
AT2G44400	0.375724	3.77192	5.30158	2.77575	1.04291	10.4699	14.7159	Cysteine/Histidine-rich C1 domain family protein;(source:Araport11)
AT2G27660	1.20617	2.3769	5.29016	20.0029	24.127	47.545	105.819	Cysteine/Histidine-rich C1 domain family protein;(source:Araport11)
AT1G30190	2.35759	2.01202	5.28444	13.0486	30.7633	26.2541	68.9547	cotton fiber protein;(source:Araport11)
AT3G09020	1.65448	3.72211	5.28142	17.5225	28.9906	65.2208	92.5439	alpha 1,4-glycosyltransferase family protein;(source:Araport11)
AT3G11010	1.66726	3.4301	5.25906	468.873	781.734	1608.28	2465.83	receptor like protein 34;(source:Araport11)
AT2G23830	3.59393	1.70189	5.24359	0.995789	3.57879	1.69472	5.22152	PapD-like superfamily protein;(source:Araport11)
AT4G23280	1.9244	2.81363	5.24164	2.01847	3.88433	5.67922	10.5801	Encodes a cysteine-rich receptor-like protein kinase.
AT1G21310	2.64663	1.61176	5.20684	32.6109	86.309	52.5609	169.8	Encodes extensin 3.
AT5G08150	7.39221	0.80939	5.1629	2.00054	14.7884	1.61922	10.3286	Encodes SOB5. Activation tagging lines accumulated higher level of cytokinin.
AT1G80840	1.96907	1.7808	5.1513	28.5197	56.1574	50.7878	146.913	Pathogen-induced transcription factor. Binds W-box sequences in vitro. Forms protein complexes with itself and with WRKY40 and WRKY60. Coexpression with WRKY18 or WRKY60 made plants more susceptible to both P. syringae and B. cinerea. WRKY18, WRKY40, and WRKY60 have partially redundant roles in response to the hemibiotrophic bacterial pathogen Pseudomonas syringae and the necrotrophic fungal path…
AT3G26210	1.70328	3.52944	5.14802	123.146	209.751	434.635	633.956	putative cytochrome P450 The mRNA is cell-to-cell mobile.
AT3G11340	0.481257	3.84615	5.13373	34.45	16.5793	132.5	176.857	Encodes a glucosyltransferase that conjugates isoleucic acid and modulates plant defense and senescence.
AT3G45860	2.46489	2.77626	5.12378	256.213	631.535	711.314	1312.78	Encodes a cysteine-rich receptor-like protein kinase. Involved in programmed cell death and defense response to pathogen.
AT5G19880	1	1.50911	5.12237	0.9	0.9	1.3582	4.61014	Peroxidase superfamily protein;(source:Araport11)
AT3G28340	2.88577	1.13844	5.11183	12.6589	36.5307	14.4114	64.7103	Encodes a protein with putative galacturonosyltransferase activity.
AT5G66640	3.59709	2.8436	5.10325	16.1119	57.9559	45.8158	82.223	DA1-related protein 3;(source:Araport11)
AT1G30900	1.6404	2.92528	5.08897	125.263	205.481	366.43	637.459	VACUOLAR SORTING RECEPTOR 6;(source:Araport11)
AT2G29110	2.25344	3.33688	5.077	5.80315	13.077	19.3644	29.4626	member of Putative ligand-gated ion channel subunit family
AT3G29000	2.18616	3.4717	5.07546	13.3224	29.1249	46.2513	67.6173	Calcium-binding EF-hand family protein;(source:Araport11)
AT1G66600	1.01359	2.42738	5.0705	1.73096	1.75448	4.2017	8.77682	A member of WRKY Transcription Factor; Group III. Involved in the regulation of plant responses to ABA and drought stress.
[truncated: 6,079 more rows]

## Sheet: Supplemental_table3
Supplemental Table S3 - List of overlapping transcripts between the transcriptomics response of local and systemic leaves to light stress applied to a local leaf.
[truncated: 4,977 more rows]

[truncated: 12 more sheets: Supplemental_table4, Supplemental_table5, Supplemental_table6, Supplemental_table7, Supplemental_table8, Supplemental_table9, Supplemental_table10, Supplemental_table11, Supplemental_table12, Supplemental_table13, Supplemental_table14, Supplemental_table15]
